# Supplementary material for: Combining metabolic flux analysis with proteomics to shed light on the metabolic flexibility: the case of Desulfovibrio vulgaris Hildenborough
Source: Front Microbiol. 2024 Feb 23;15:1336360. doi: 10.3389/fmicb.2024.1336360 (PMC10920352; doi:10.3389/fmicb.2024.1336360)
Supplement: Supplementary file 2 [file Data_Sheet_2.XLSX]

## Sheet: Proteins
Checked	Protein FDR Confidence: Combined	Master	Accession	Mb&Sol DvH	Exp. q-value: Combined	Sum PEP Score	Coverage [%]	# Peptides	# PSMs	# Unique Peptides	# AAs	MW [kDa]	calc. pI	Score Sequest HT: Sequest HT	# Peptides (by Search Engine): Sequest HT	# Protein Groups
TRUE	High	Master Protein	ProteinCenter:sp_tr_canonical	Q72DY0 submitted name: Uncharacterized protein [OS=Desulfovibrio vulgaris (strain Hildenborough / ATCC 29579 / DSM 644 / NCIMB 8303)]	0	356.249	68	21	599	21	466	50.5	4.59	1837.54	21	1
TRUE	High	Master Protein	ProteinCenter:sp_tr_canonical	Q72DT2 submitted name: Adenylyl-sulphate reductase, alpha subunit [OS=Desulfovibrio vulgaris (strain Hildenborough / ATCC 29579 / DSM 644 / NCIMB 8303)]	0	631.385	80	61	545	61	664	74.6	6.96	1359.8	61	1
TRUE	High	Master Protein	ProteinCenter:sp_tr_canonical	Q72AL6 60 kDa chaperonin [OS=Desulfovibrio vulgaris (strain Hildenborough / ATCC 29579 / DSM 644 / NCIMB 8303)]	0	792.337	86	61	457	60	547	58.4	5.24	1571.41	61	1
TRUE	High	Master Protein	ProteinCenter:sp_tr_canonical	Q726T1 Pyruvate:ferredoxin oxidoreductase [OS=Desulfovibrio vulgaris (strain Hildenborough / ATCC 29579 / DSM 644 / NCIMB 8303)]	0	1157.95	70	83	402	83	1215	131.4	5.66	1601.46	83	1
TRUE	High	Master Protein	ProteinCenter:sp_tr_canonical	Q72CI8 Sulfate adenylyltransferase [OS=Desulfovibrio vulgaris (strain Hildenborough / ATCC 29579 / DSM 644 / NCIMB 8303)]	0	561.789	87	49	301	49	427	47.4	6.47	1027.29	49	1
TRUE	High	Master Protein	ProteinCenter:sp_tr_canonical	Q72DY2 submitted name: Uncharacterized protein [OS=Desulfovibrio vulgaris (strain Hildenborough / ATCC 29579 / DSM 644 / NCIMB 8303)]	0	265.935	55	23	248	23	476	51.3	4.58	781.55	23	1
TRUE	High	Master Protein	ProteinCenter:sp_tr_canonical	Q72DT0 submitted name: Heterodisulfide reductase, iron-sulfur-binding subunit, putative [OS=Desulfovibrio vulgaris (strain Hildenborough / ATCC 29579 / DSM 644 / NCIMB 8303)]	0	603.088	85	54	211	54	758	82.2	4.92	801.72	54	1
TRUE	High	Master Protein	ProteinCenter:sp_tr_canonical	Q727C6 DNA-directed RNA polymerase subunit beta' [OS=Desulfovibrio vulgaris (strain Hildenborough / ATCC 29579 / DSM 644 / NCIMB 8303)]	0	684.543	71	90	197	90	1385	154.7	7.08	667.44	90	1
TRUE	High	Master Protein	ProteinCenter:sp_tr_canonical	Q727C7 DNA-directed RNA polymerase subunit beta [OS=Desulfovibrio vulgaris (strain Hildenborough / ATCC 29579 / DSM 644 / NCIMB 8303)]	0	622.088	69	93	196	93	1372	153.1	5.95	645.77	93	1
TRUE	High	Master Protein	ProteinCenter:sp_tr_canonical	Q72B07 Phosphoenolpyruvate synthase [OS=Desulfovibrio vulgaris (strain Hildenborough / ATCC 29579 / DSM 644 / NCIMB 8303)]	0	743.184	68	85	184	85	1191	132.6	6.38	672.34	85	1
TRUE	High	Master Protein	ProteinCenter:sp_tr_canonical	Q72E04 ATP synthase subunit beta [OS=Desulfovibrio vulgaris (strain Hildenborough / ATCC 29579 / DSM 644 / NCIMB 8303)]	0	479.517	86	32	172	32	470	50.7	5.1	568.36	32	1
TRUE	High	Master Protein	ProteinCenter:sp_tr_canonical	Q72CI3 Elongation factor G [OS=Desulfovibrio vulgaris (strain Hildenborough / ATCC 29579 / DSM 644 / NCIMB 8303)]	0	553.55	79	47	166	47	691	76	5.38	602.18	47	1
TRUE	High	Master Protein	ProteinCenter:sp_tr_canonical	P45574 Sulfite reductase, dissimilatory-type subunit alpha [OS=Desulfovibrio vulgaris (strain Hildenborough / ATCC 29579 / DSM 644 / NCIMB 8303)]	0	369.174	74	37	153	37	437	49.1	5.64	486.93	37	1
TRUE	High	Master Protein	ProteinCenter:sp_tr_canonical	Q72DW8 Chaperone protein DnaK [OS=Desulfovibrio vulgaris (strain Hildenborough / ATCC 29579 / DSM 644 / NCIMB 8303)]	0	480.975	85	55	151	55	636	68.6	5.14	478.87	55	1
TRUE	High	Master Protein	ProteinCenter:sp_tr_canonical	Q72DB7 submitted name: Hemolysin-type calcium-binding repeat protein [OS=Desulfovibrio vulgaris (strain Hildenborough / ATCC 29579 / DSM 644 / NCIMB 8303)]	0	681.796	39	76	140	76	3038	316.2	4.27	548.89	76	1
TRUE	High	Master Protein	ProteinCenter:sp_tr_canonical	Q72E02 ATP synthase subunit alpha [OS=Desulfovibrio vulgaris (strain Hildenborough / ATCC 29579 / DSM 644 / NCIMB 8303)]	0	344.839	58	38	134	38	502	54.5	6.25	429.17	38	1
TRUE	High	Master Protein	ProteinCenter:sp_tr_canonical	Q72BJ9 Pyrophosphate phospho-hydrolase [OS=Desulfovibrio vulgaris (strain Hildenborough / ATCC 29579 / DSM 644 / NCIMB 8303)]	0	315.595	94	25	130	25	306	32.7	5.08	420.97	25	1
TRUE	High	Master Protein	ProteinCenter:sp_tr_canonical	Q72ER6 Polyribonucleotide nucleotidyltransferase [OS=Desulfovibrio vulgaris (strain Hildenborough / ATCC 29579 / DSM 644 / NCIMB 8303)]	0	357.469	60	44	128	44	760	82.1	5.73	380.16	44	1
TRUE	High	Master Protein	ProteinCenter:sp_tr_canonical	Q726S7 Phosphate acetyltransferase [OS=Desulfovibrio vulgaris (strain Hildenborough / ATCC 29579 / DSM 644 / NCIMB 8303)]	0	496.362	75	41	121	41	704	76.8	5.68	493.41	41	1
TRUE	High	Master Protein	ProteinCenter:sp_tr_canonical	Q726F8 30S ribosomal protein S1 [OS=Desulfovibrio vulgaris (strain Hildenborough / ATCC 29579 / DSM 644 / NCIMB 8303)]	0	369.166	67	46	120	46	577	64.7	5.17	385.79	46	1
TRUE	High	Master Protein	ProteinCenter:sp_tr_canonical	Q727D5 Elongation factor Tu [OS=Desulfovibrio vulgaris (strain Hildenborough / ATCC 29579 / DSM 644 / NCIMB 8303)]	0	336.569	63	27	119	27	397	43.4	5.33	415.82	27	1
TRUE	High	Master Protein	ProteinCenter:sp_tr_canonical	P45575 Sulfite reductase, dissimilatory-type subunit beta [OS=Desulfovibrio vulgaris (strain Hildenborough / ATCC 29579 / DSM 644 / NCIMB 8303)]	0	275.105	59	28	117	28	381	42.5	7.27	400.32	28	1
TRUE	High	Master Protein	ProteinCenter:sp_tr_canonical	Q72ER1 Translation initiation factor IF-2 [OS=Desulfovibrio vulgaris (strain Hildenborough / ATCC 29579 / DSM 644 / NCIMB 8303)]	0	418.278	56	58	114	58	1079	115.3	8.06	364.05	58	1
TRUE	High	Master Protein	ProteinCenter:sp_tr_canonical	Q72B06 Pyruvate carboxylase [OS=Desulfovibrio vulgaris (strain Hildenborough / ATCC 29579 / DSM 644 / NCIMB 8303)]	0	412.614	53	55	111	55	1225	136.3	6.49	378.33	55	1
TRUE	High	Master Protein	ProteinCenter:sp_tr_canonical	Q729E6 submitted name: Alcohol dehydrogenase, iron-containing [OS=Desulfovibrio vulgaris (strain Hildenborough / ATCC 29579 / DSM 644 / NCIMB 8303)]	0	296.058	64	27	111	27	393	41.7	7.18	353.59	27	1
TRUE	High	Master Protein	ProteinCenter:sp_tr_canonical	Q726S3 submitted name: Iron-sulfur cluster-binding protein [OS=Desulfovibrio vulgaris (strain Hildenborough / ATCC 29579 / DSM 644 / NCIMB 8303)]	0	319.337	63	43	106	43	717	79.6	8.38	329.86	43	1
TRUE	High	Master Protein	ProteinCenter:sp_tr_canonical	Q72E84 Menaquinone reductase, molybdopterin-binding-like subunit [OS=Desulfovibrio vulgaris (strain Hildenborough / ATCC 29579 / DSM 644 / NCIMB 8303)]	0	378.895	81	36	105	36	691	72.3	8.54	342.23	36	1
TRUE	High	Master Protein	ProteinCenter:sp_tr_canonical	Q725V6 Bifunctional protein PutA [OS=Desulfovibrio vulgaris (strain Hildenborough / ATCC 29579 / DSM 644 / NCIMB 8303)]	0	402.96	65	53	103	53	1006	111.9	6.23	349.04	53	1
TRUE	High	Master Protein	ProteinCenter:sp_tr_canonical	Q72AW6 Chaperone protein ClpB [OS=Desulfovibrio vulgaris (strain Hildenborough / ATCC 29579 / DSM 644 / NCIMB 8303)]	0	374.806	64	47	98	46	865	97.2	5.5	350.6	47	1
TRUE	High	Master Protein	ProteinCenter:sp_tr_canonical	Q72A88 Iron-sulfur cluster carrier protein [OS=Desulfovibrio vulgaris (strain Hildenborough / ATCC 29579 / DSM 644 / NCIMB 8303)]	0	307.955	77	25	98	25	487	49.9	5.74	349.75	25	1
TRUE	High	Master Protein	ProteinCenter:sp_tr_canonical	Q72AS3 submitted name: Periplasmic [NiFeSe] hydrogenase, large subunit, selenocysteine-containing [OS=Desulfovibrio vulgaris (strain Hildenborough / ATCC 29579 / DSM 644 / NCIMB 8303)]	0	309.302	67	33	96	33	510	55.8	8.72	330.06	33	1
TRUE	High	Master Protein	ProteinCenter:sp_tr_canonical	Q725P5 Vitamin B12-dependent ribonucleotide reductase [OS=Desulfovibrio vulgaris (strain Hildenborough / ATCC 29579 / DSM 644 / NCIMB 8303)]	0	303.323	62	41	92	41	777	85.2	6.47	279.53	41	1
TRUE	High	Master Protein	ProteinCenter:sp_tr_canonical	Q728G0 Chaperone protein HtpG [OS=Desulfovibrio vulgaris (strain Hildenborough / ATCC 29579 / DSM 644 / NCIMB 8303)]	0	326.326	72	44	89	44	637	71.6	5.45	322.86	44	1
TRUE	High	Master Protein	ProteinCenter:sp_tr_canonical	Q726E1 submitted name: Pyridine nucleotide-disulfide oxidoreductase [OS=Desulfovibrio vulgaris (strain Hildenborough / ATCC 29579 / DSM 644 / NCIMB 8303)]	0	383.983	72	38	89	38	569	61.1	5.25	364.13	38	1
TRUE	High	Master Protein	ProteinCenter:sp_tr_canonical	Q72FG1 submitted name: Oxidoreductase, FAD/iron-sulfur cluster-binding domain protein [OS=Desulfovibrio vulgaris (strain Hildenborough / ATCC 29579 / DSM 644 / NCIMB 8303)]	0	299.551	62	52	88	52	941	103	7.46	276.04	52	1
TRUE	High	Master Protein	ProteinCenter:sp_tr_canonical	Q72CE6 Lon protease [OS=Desulfovibrio vulgaris (strain Hildenborough / ATCC 29579 / DSM 644 / NCIMB 8303)]	0	293.38	55	48	85	47	821	91.6	5.95	254.93	48	1
TRUE	High	Master Protein	ProteinCenter:sp_tr_canonical	Q726S9 submitted name: Glycolate oxidase, subunit GlcD [OS=Desulfovibrio vulgaris (strain Hildenborough / ATCC 29579 / DSM 644 / NCIMB 8303)]	0	310.909	81	32	85	32	461	49.3	6.28	349.36	32	1
TRUE	High	Master Protein	ProteinCenter:sp_tr_canonical	Q72DT1 submitted name: Heterodisulfide reductase, putative [OS=Desulfovibrio vulgaris (strain Hildenborough / ATCC 29579 / DSM 644 / NCIMB 8303)]	0	293.05	78	28	82	28	412	44.6	8.25	338.86	28	1
TRUE	High	Master Protein	ProteinCenter:sp_tr_canonical	Q72CE9 Trigger factor [OS=Desulfovibrio vulgaris (strain Hildenborough / ATCC 29579 / DSM 644 / NCIMB 8303)]	0	245.973	67	28	80	28	433	48.3	4.79	276.61	28	1
TRUE	High	Master Protein	ProteinCenter:sp_tr_canonical	P61700 Alanine--tRNA ligase [OS=Desulfovibrio vulgaris (strain Hildenborough / ATCC 29579 / DSM 644 / NCIMB 8303)]	0	269.789	52	40	78	40	879	96.9	5.81	258.43	40	1
TRUE	High	Master Protein	ProteinCenter:sp_tr_canonical	Q726S6 Acetate kinase [OS=Desulfovibrio vulgaris (strain Hildenborough / ATCC 29579 / DSM 644 / NCIMB 8303)]	0	255.883	60	28	77	28	402	44.1	5.86	251.97	28	1
TRUE	High	Master Protein	ProteinCenter:sp_tr_canonical	Q72AC0 submitted name: Uncharacterized protein [OS=Desulfovibrio vulgaris (strain Hildenborough / ATCC 29579 / DSM 644 / NCIMB 8303)]	0	269.043	63	34	75	34	642	69.8	4.69	265.15	34	1
TRUE	High	Master Protein	ProteinCenter:sp_tr_canonical	Q72F92 Enolase [OS=Desulfovibrio vulgaris (strain Hildenborough / ATCC 29579 / DSM 644 / NCIMB 8303)]	0	239.568	84	23	73	23	437	46.9	4.61	252.49	23	1
TRUE	High	Master Protein	ProteinCenter:sp_tr_canonical	Q72FQ1 Carbamoyl-phosphate synthase large chain [OS=Desulfovibrio vulgaris (strain Hildenborough / ATCC 29579 / DSM 644 / NCIMB 8303)]	0	255.408	48	43	70	43	1077	117.8	5.16	208.5	43	1
TRUE	High	Master Protein	ProteinCenter:sp_tr_canonical	Q726B7 submitted name: Rubredoxin-oxygen oxidoreductase [OS=Desulfovibrio vulgaris (strain Hildenborough / ATCC 29579 / DSM 644 / NCIMB 8303)]	0	269.529	74	28	70	28	402	45	6.43	266.83	28	1
TRUE	High	Master Protein	ProteinCenter:sp_tr_canonical	Q72CA6 Ketol-acid reductoisomerase (NADP(+)) [OS=Desulfovibrio vulgaris (strain Hildenborough / ATCC 29579 / DSM 644 / NCIMB 8303)]	0	214.502	79	22	70	22	331	36	6.47	222.74	22	1
TRUE	High	Master Protein	ProteinCenter:sp_tr_canonical	Q72AR5 Isoleucine--tRNA ligase [OS=Desulfovibrio vulgaris (strain Hildenborough / ATCC 29579 / DSM 644 / NCIMB 8303)]	0	259.566	48	41	69	41	938	105.9	6.34	205.41	41	1
TRUE	High	Master Protein	ProteinCenter:sp_tr_canonical	Q72D64 Peptidylprolyl isomerase [OS=Desulfovibrio vulgaris (strain Hildenborough / ATCC 29579 / DSM 644 / NCIMB 8303)]	0	248.636	65	40	68	40	629	68.5	6.04	198.79	40	1
TRUE	High	Master Protein	ProteinCenter:sp_tr_canonical	Q72BS5 submitted name: Aldehyde oxidoreductase [OS=Desulfovibrio vulgaris (strain Hildenborough / ATCC 29579 / DSM 644 / NCIMB 8303)]	0	226.807	42	30	66	30	906	97.4	6.16	218.38	30	1
TRUE	High	Master Protein	ProteinCenter:sp_tr_canonical	Q728S0 Phenylalanine--tRNA ligase beta subunit [OS=Desulfovibrio vulgaris (strain Hildenborough / ATCC 29579 / DSM 644 / NCIMB 8303)]	0	268.69	62	39	65	39	798	87.7	5.86	232.82	39	1
TRUE	High	Master Protein	ProteinCenter:sp_tr_canonical	Q72FD1 submitted name: AhpF family protein/thioredoxin reductase [OS=Desulfovibrio vulgaris (strain Hildenborough / ATCC 29579 / DSM 644 / NCIMB 8303)]	0	282.497	63	31	64	31	661	71.3	8.28	266.5	31	1
TRUE	High	Master Protein	ProteinCenter:sp_tr_canonical	Q72FP4 submitted name: Oligopeptide/dipeptide ABC transporter, periplasmic oligopeptide/dipeptide-binding protein [OS=Desulfovibrio vulgaris (strain Hildenborough / ATCC 29579 / DSM 644 / NCIMB 8303)]	0	217.353	56	27	64	27	520	58.2	8.56	217.16	27	1
TRUE	High	Master Protein	ProteinCenter:sp_tr_canonical	Q72C15 submitted name: Ribosomal protein S1, putative [OS=Desulfovibrio vulgaris (strain Hildenborough / ATCC 29579 / DSM 644 / NCIMB 8303)]	0	284.089	73	31	64	31	487	51.7	5.39	255.94	31	1
TRUE	High	Master Protein	ProteinCenter:sp_tr_canonical	Q72DB6 submitted name: Type I secretion outer membrane protein, TolC family [OS=Desulfovibrio vulgaris (strain Hildenborough / ATCC 29579 / DSM 644 / NCIMB 8303)]	0	259.005	75	28	64	28	456	50	5.49	249.73	28	1
TRUE	High	Master Protein	ProteinCenter:sp_tr_canonical	Q72CT7 Leucine--tRNA ligase [OS=Desulfovibrio vulgaris (strain Hildenborough / ATCC 29579 / DSM 644 / NCIMB 8303)]	0	260.193	49	40	63	39	829	93.9	5.55	199.36	40	1
TRUE	High	Master Protein	ProteinCenter:sp_tr_canonical	Q726B8 Phosphoribosylformylglycinamidine synthase subunit PurL [OS=Desulfovibrio vulgaris (strain Hildenborough / ATCC 29579 / DSM 644 / NCIMB 8303)]	0	301.76	65	34	63	34	816	88.3	5.22	245.33	34	1
TRUE	High	Master Protein	ProteinCenter:sp_tr_canonical	Q728R5 Threonine--tRNA ligase [OS=Desulfovibrio vulgaris (strain Hildenborough / ATCC 29579 / DSM 644 / NCIMB 8303)]	0	239.772	67	35	63	35	644	72.6	6	225.01	35	1
TRUE	High	Master Protein	ProteinCenter:sp_tr_canonical	Q729A3 S-adenosylmethionine synthase [OS=Desulfovibrio vulgaris (strain Hildenborough / ATCC 29579 / DSM 644 / NCIMB 8303)]	0	200.339	73	23	63	23	391	42.4	5.71	199.57	23	1
TRUE	High	Master Protein	ProteinCenter:sp_tr_canonical	Q72DS8 submitted name: Uncharacterized protein [OS=Desulfovibrio vulgaris (strain Hildenborough / ATCC 29579 / DSM 644 / NCIMB 8303)]	0	170.014	86	17	63	17	248	25.8	4.74	240.95	17	1
TRUE	High	Master Protein	ProteinCenter:sp_tr_canonical	Q729H8 Outer membrane protein assembly factor BamA [OS=Desulfovibrio vulgaris (strain Hildenborough / ATCC 29579 / DSM 644 / NCIMB 8303)]	0	263.994	55	42	62	42	791	88.8	5.25	197.17	42	1
TRUE	High	Master Protein	ProteinCenter:sp_tr_canonical	Q72D86 GMP synthase [glutamine-hydrolyzing] [OS=Desulfovibrio vulgaris (strain Hildenborough / ATCC 29579 / DSM 644 / NCIMB 8303)]	0	269.396	72	31	61	31	515	57	6.23	211.63	31	1
TRUE	High	Master Protein	ProteinCenter:sp_tr_canonical	Q72DI8 submitted name: Peptidase, M16 family [OS=Desulfovibrio vulgaris (strain Hildenborough / ATCC 29579 / DSM 644 / NCIMB 8303)]	0	283.212	52	38	59	38	964	106.4	5.12	210.52	38	1
TRUE	High	Master Protein	ProteinCenter:sp_tr_canonical	Q72C54 submitted name: Peptidase, M16 family [OS=Desulfovibrio vulgaris (strain Hildenborough / ATCC 29579 / DSM 644 / NCIMB 8303)]	0	236.593	53	33	59	33	868	95.6	6.18	208.69	33	1
TRUE	High	Master Protein	ProteinCenter:sp_tr_canonical	Q725K4 submitted name: Uncharacterized protein [OS=Desulfovibrio vulgaris (strain Hildenborough / ATCC 29579 / DSM 644 / NCIMB 8303)]	0	186	65	27	59	27	555	61	6.06	193.28	27	1
TRUE	High	Master Protein	ProteinCenter:sp_tr_canonical	Q72CT0 Serine hydroxymethyltransferase [OS=Desulfovibrio vulgaris (strain Hildenborough / ATCC 29579 / DSM 644 / NCIMB 8303)]	0	188.78	67	26	59	26	412	44.3	6.86	160.39	26	1
TRUE	High	Master Protein	ProteinCenter:sp_tr_canonical	Q72DV4 Protein translocase subunit SecA [OS=Desulfovibrio vulgaris (strain Hildenborough / ATCC 29579 / DSM 644 / NCIMB 8303)]	0	190.543	48	35	58	35	833	93.8	6.38	178.88	35	1
TRUE	High	Master Protein	ProteinCenter:sp_tr_canonical	Q72E03 ATP synthase gamma chain [OS=Desulfovibrio vulgaris (strain Hildenborough / ATCC 29579 / DSM 644 / NCIMB 8303)]	0	154.767	74	18	58	18	291	31.7	8.7	194.86	18	1
TRUE	High	Master Protein	ProteinCenter:sp_tr_canonical	Q72G57 DNA gyrase subunit B [OS=Desulfovibrio vulgaris (strain Hildenborough / ATCC 29579 / DSM 644 / NCIMB 8303)]	0	207.67	55	35	56	35	798	88.7	5.94	182.03	35	1
TRUE	High	Master Protein	ProteinCenter:sp_tr_canonical	P31101 Hydroxylamine reductase [OS=Desulfovibrio vulgaris (strain Hildenborough / ATCC 29579 / DSM 644 / NCIMB 8303)]	0	230.892	65	28	56	28	553	59.9	5.62	195.61	28	1
TRUE	High	Master Protein	ProteinCenter:sp_tr_canonical	Q728S3 Transketolase [OS=Desulfovibrio vulgaris (strain Hildenborough / ATCC 29579 / DSM 644 / NCIMB 8303)]	0	230.85	60	25	54	25	664	71	6	198.93	25	1
TRUE	High	Master Protein	ProteinCenter:sp_tr_canonical	Q72D85 Inosine-5'-monophosphate dehydrogenase [OS=Desulfovibrio vulgaris (strain Hildenborough / ATCC 29579 / DSM 644 / NCIMB 8303)]	0	169.154	69	28	54	28	485	52.1	7.27	169.55	28	1
TRUE	High	Master Protein	ProteinCenter:sp_tr_canonical	Q72EQ9 Transcription termination/antitermination protein NusA [OS=Desulfovibrio vulgaris (strain Hildenborough / ATCC 29579 / DSM 644 / NCIMB 8303)]	0	194.632	67	28	54	28	428	47.8	4.83	176.33	28	1
TRUE	High	Master Protein	ProteinCenter:sp_tr_canonical	Q72C73 submitted name: Thiamine biosynthesis protein ThiC [OS=Desulfovibrio vulgaris (strain Hildenborough / ATCC 29579 / DSM 644 / NCIMB 8303)]	0	202.361	79	26	53	26	429	46.2	5.94	181.18	26	1
TRUE	High	Master Protein	ProteinCenter:sp_tr_canonical	Q72DQ5 30S ribosomal protein S2 [OS=Desulfovibrio vulgaris (strain Hildenborough / ATCC 29579 / DSM 644 / NCIMB 8303)]	0	162.267	78	19	53	19	254	28.5	8.75	183.85	19	1
TRUE	High	Master Protein	ProteinCenter:sp_tr_canonical	Q727P3 Formate dehydrogenase 2 subunit alpha (cytochrome c-553) [OS=Desulfovibrio vulgaris (strain Hildenborough / ATCC 29579 / DSM 644 / NCIMB 8303)]	0	238.01	47	34	52	34	1012	113.3	8.12	189.05	34	1
TRUE	High	Master Protein	ProteinCenter:sp_tr_canonical	Q72E47 Valine--tRNA ligase [OS=Desulfovibrio vulgaris (strain Hildenborough / ATCC 29579 / DSM 644 / NCIMB 8303)]	0	214.618	44	34	52	34	884	99.8	5.92	171.11	34	1
TRUE	High	Master Protein	ProteinCenter:sp_tr_canonical	Q729E9 submitted name: Heterodisulfide reductase, A subunit [OS=Desulfovibrio vulgaris (strain Hildenborough / ATCC 29579 / DSM 644 / NCIMB 8303)]	0	194.122	50	25	52	25	652	70.9	6.87	183.1	25	1
TRUE	High	Master Protein	ProteinCenter:sp_tr_canonical	Q72F03 Probable cytosol aminopeptidase [OS=Desulfovibrio vulgaris (strain Hildenborough / ATCC 29579 / DSM 644 / NCIMB 8303)]	0	200.766	70	28	52	28	507	53.7	5.26	170.45	28	1
TRUE	High	Master Protein	ProteinCenter:sp_tr_canonical	Q72AU3 Glycine--tRNA ligase beta subunit [OS=Desulfovibrio vulgaris (strain Hildenborough / ATCC 29579 / DSM 644 / NCIMB 8303)]	0	199.209	56	32	51	32	696	75.4	5.24	154.6	32	1
TRUE	High	Master Protein	ProteinCenter:sp_tr_canonical	Q72DP8 Elongation factor G [OS=Desulfovibrio vulgaris (strain Hildenborough / ATCC 29579 / DSM 644 / NCIMB 8303)]	0	237.896	59	32	51	32	688	74.3	5.25	189.87	32	1
TRUE	High	Master Protein	ProteinCenter:sp_tr_canonical	Q72EA7 Glu_synthase domain-containing protein [OS=Desulfovibrio vulgaris (strain Hildenborough / ATCC 29579 / DSM 644 / NCIMB 8303)]	0	165.203	65	28	51	28	545	59.1	6.86	158.66	28	1
TRUE	High	Master Protein	ProteinCenter:sp_tr_canonical	Q725P0 Zinc resistance-associated protein homolog [OS=Desulfovibrio vulgaris (strain Hildenborough / ATCC 29579 / DSM 644 / NCIMB 8303)]	0	129.594	38	8	51	8	173	18.5	9.28	190.55	8	1
TRUE	High	Master Protein	ProteinCenter:sp_tr_canonical	Q726N5 submitted name: Oxidoreductase, FAD/iron-sulfur cluster-binding domain protein [OS=Desulfovibrio vulgaris (strain Hildenborough / ATCC 29579 / DSM 644 / NCIMB 8303)]	0	178.811	42	35	50	35	1187	130.6	6.98	161.19	35	1
TRUE	High	Master Protein	ProteinCenter:sp_tr_canonical	Q72B20 Protein translocase subunit SecD [OS=Desulfovibrio vulgaris (strain Hildenborough / ATCC 29579 / DSM 644 / NCIMB 8303)]	0	149.068	41	25	50	25	532	57.1	7.59	103.81	25	1
TRUE	High	Master Protein	ProteinCenter:sp_tr_canonical	Q72EH1 Adenosylhomocysteinase [OS=Desulfovibrio vulgaris (strain Hildenborough / ATCC 29579 / DSM 644 / NCIMB 8303)]	0	167.316	44	26	50	26	479	52.9	5.67	137.49	26	1
TRUE	High	Master Protein	ProteinCenter:sp_tr_canonical	Q72CH7 50S ribosomal protein L2 [OS=Desulfovibrio vulgaris (strain Hildenborough / ATCC 29579 / DSM 644 / NCIMB 8303)]	0	148.041	66	21	50	21	276	30.1	11.06	146.4	21	1
TRUE	High	Master Protein	ProteinCenter:sp_tr_canonical	Q72ED3 submitted name: Methyl-accepting chemotaxis protein [OS=Desulfovibrio vulgaris (strain Hildenborough / ATCC 29579 / DSM 644 / NCIMB 8303)]	0	205.568	51	31	49	29	679	72.2	5.08	167.83	31	1
TRUE	High	Master Protein	ProteinCenter:sp_tr_canonical	Q72D65 Aconitate hydratase A [OS=Desulfovibrio vulgaris (strain Hildenborough / ATCC 29579 / DSM 644 / NCIMB 8303)]	0	213.215	54	23	49	23	642	67.5	5.96	188.3	23	1
TRUE	High	Master Protein	ProteinCenter:sp_tr_canonical	Q72E45 Uroporphyrinogen III methylase [OS=Desulfovibrio vulgaris (strain Hildenborough / ATCC 29579 / DSM 644 / NCIMB 8303)]	0	240.493	73	27	49	27	503	54	6.27	186.43	27	1
TRUE	High	Master Protein	ProteinCenter:sp_tr_canonical	Q72CF4 DNA-directed RNA polymerase subunit alpha [OS=Desulfovibrio vulgaris (strain Hildenborough / ATCC 29579 / DSM 644 / NCIMB 8303)]	0	129.957	67	20	49	20	347	38.9	5.16	163.17	20	1
TRUE	High	Master Protein	ProteinCenter:sp_tr_canonical	Q72AR0 Adenylate kinase [OS=Desulfovibrio vulgaris (strain Hildenborough / ATCC 29579 / DSM 644 / NCIMB 8303)]	0	171.861	75	16	49	16	223	24.4	6.57	161	16	1
TRUE	High	Master Protein	ProteinCenter:sp_tr_canonical	Q72BT9 submitted name: Hemolysin-type calcium-binding repeat/calx-beta domain protein [OS=Desulfovibrio vulgaris (strain Hildenborough / ATCC 29579 / DSM 644 / NCIMB 8303)]	0	246.744	23	34	48	34	2414	246.9	4.44	198.55	34	1
TRUE	High	Master Protein	ProteinCenter:sp_tr_canonical	Q72AC5 Histidine kinase [OS=Desulfovibrio vulgaris (strain Hildenborough / ATCC 29579 / DSM 644 / NCIMB 8303)]	0	211.974	40	32	48	32	1089	114	4.72	171.16	32	1
TRUE	High	Master Protein	ProteinCenter:sp_tr_canonical	Q728X0 submitted name: Formate dehydrogenase, alpha subunit, selenocysteine-containing [OS=Desulfovibrio vulgaris (strain Hildenborough / ATCC 29579 / DSM 644 / NCIMB 8303)]	0	199.924	43	30	48	30	1003	110.8	8.54	182.03	30	1
TRUE	High	Master Protein	ProteinCenter:sp_tr_canonical	Q726F2 Glutamine--fructose-6-phosphate aminotransferase [isomerizing] [OS=Desulfovibrio vulgaris (strain Hildenborough / ATCC 29579 / DSM 644 / NCIMB 8303)]	0	183.073	53	23	47	23	607	66.2	6.54	174.78	23	1
TRUE	High	Master Protein	ProteinCenter:sp_tr_canonical	Q72BQ5 Cysteine--tRNA ligase [OS=Desulfovibrio vulgaris (strain Hildenborough / ATCC 29579 / DSM 644 / NCIMB 8303)]	0	159.671	54	30	47	30	485	54.8	6	142.95	30	1
TRUE	High	Master Protein	ProteinCenter:sp_tr_canonical	Q72CF5 30S ribosomal protein S4 [OS=Desulfovibrio vulgaris (strain Hildenborough / ATCC 29579 / DSM 644 / NCIMB 8303)]	0	136.63	67	18	47	18	208	23.9	10.02	163.64	18	1
TRUE	High	Master Protein	ProteinCenter:sp_tr_canonical	Q72DT3 submitted name: Adenylylsulphate reductase, beta subunit [OS=Desulfovibrio vulgaris (strain Hildenborough / ATCC 29579 / DSM 644 / NCIMB 8303)]	0	127.116	81	8	47	8	167	18.5	4.98	186.48	8	1
TRUE	High	Master Protein	ProteinCenter:sp_tr_canonical	Q729F0 submitted name: Hydrogenase, iron-sulfur cluster-binding subunit, putative [OS=Desulfovibrio vulgaris (strain Hildenborough / ATCC 29579 / DSM 644 / NCIMB 8303)]	0	200.021	74	22	46	22	494	54.1	7.06	166.24	22	1
TRUE	High	Master Protein	ProteinCenter:sp_tr_canonical	Q72FF0 submitted name: Ferredoxin, 4Fe-4S, putative [OS=Desulfovibrio vulgaris (strain Hildenborough / ATCC 29579 / DSM 644 / NCIMB 8303)]	0	159.591	51	21	46	21	439	49.6	7.2	161.79	21	1
TRUE	High	Master Protein	ProteinCenter:sp_tr_canonical	Q72DS2 submitted name: Radical SAM domain protein [OS=Desulfovibrio vulgaris (strain Hildenborough / ATCC 29579 / DSM 644 / NCIMB 8303)]	0	201.649	71	23	46	23	393	44.5	6.89	163.17	23	1
TRUE	High	Master Protein	ProteinCenter:sp_tr_canonical	Q72DS9 submitted name: Heterodisulfide reductase, transmembrane subunit, putative [OS=Desulfovibrio vulgaris (strain Hildenborough / ATCC 29579 / DSM 644 / NCIMB 8303)]	0	140.715	42	18	46	18	384	42.6	9.35	138.81	18	1
TRUE	High	Master Protein	ProteinCenter:sp_tr_canonical	Q72DA9 submitted name: HD domain/sensory box protein [OS=Desulfovibrio vulgaris (strain Hildenborough / ATCC 29579 / DSM 644 / NCIMB 8303)]	0	203.398	64	34	45	34	701	76.4	6.05	142.2	34	1
TRUE	High	Master Protein	ProteinCenter:sp_tr_canonical	Q72AE2 Methionine--tRNA ligase [OS=Desulfovibrio vulgaris (strain Hildenborough / ATCC 29579 / DSM 644 / NCIMB 8303)]	0	201.97	55	27	45	27	663	73.9	5.88	181.19	27	1
TRUE	High	Master Protein	ProteinCenter:sp_tr_canonical	Q72BL2 CTP synthase [OS=Desulfovibrio vulgaris (strain Hildenborough / ATCC 29579 / DSM 644 / NCIMB 8303)]	0	195.608	55	22	45	22	547	61	6.42	185.17	22	1
TRUE	High	Master Protein	ProteinCenter:sp_tr_canonical	Q729X1 submitted name: Acetyl-CoA carboxylase, biotin carboxylase, putative [OS=Desulfovibrio vulgaris (strain Hildenborough / ATCC 29579 / DSM 644 / NCIMB 8303)]	0	166.742	70	26	45	26	471	53.3	6.04	158.16	26	1
TRUE	High	Master Protein	ProteinCenter:sp_tr_canonical	Q72D62 submitted name: Membrane protein, Bmp family [OS=Desulfovibrio vulgaris (strain Hildenborough / ATCC 29579 / DSM 644 / NCIMB 8303)]	0	183.081	70	18	45	18	382	41.3	6.71	156.95	18	1
TRUE	High	Master Protein	ProteinCenter:sp_tr_canonical	Q72DQ6 Elongation factor Ts [OS=Desulfovibrio vulgaris (strain Hildenborough / ATCC 29579 / DSM 644 / NCIMB 8303)]	0	145.109	83	21	45	21	287	30.5	5.21	145.71	21	1
TRUE	High	Master Protein	ProteinCenter:sp_tr_canonical	Q727W6 Histidine kinase [OS=Desulfovibrio vulgaris (strain Hildenborough / ATCC 29579 / DSM 644 / NCIMB 8303)]	0	189.989	47	26	44	24	801	85.7	4.93	159.61	26	1
TRUE	High	Master Protein	ProteinCenter:sp_tr_canonical	Q72G56 DNA gyrase subunit A [OS=Desulfovibrio vulgaris (strain Hildenborough / ATCC 29579 / DSM 644 / NCIMB 8303)]	0	134.072	36	28	43	28	856	95.4	6.83	118.33	28	1
TRUE	High	Master Protein	ProteinCenter:sp_tr_canonical	Q72CM5 submitted name: Glutamine synthetase, type III [OS=Desulfovibrio vulgaris (strain Hildenborough / ATCC 29579 / DSM 644 / NCIMB 8303)]	0	181.365	59	28	43	28	726	80.5	6.32	140.94	28	1
TRUE	High	Master Protein	ProteinCenter:sp_tr_canonical	Q72CN5 Arginine--tRNA ligase [OS=Desulfovibrio vulgaris (strain Hildenborough / ATCC 29579 / DSM 644 / NCIMB 8303)]	0	194.848	59	25	43	25	551	60.5	5.43	143.49	25	1
TRUE	High	Master Protein	ProteinCenter:sp_tr_canonical	Q728Q1 Glutamate--tRNA ligase [OS=Desulfovibrio vulgaris (strain Hildenborough / ATCC 29579 / DSM 644 / NCIMB 8303)]	0	183.34	63	22	43	22	463	51.5	5.87	145.75	22	1
TRUE	High	Master Protein	ProteinCenter:sp_tr_canonical	Q72G53 Asparagine--tRNA ligase [OS=Desulfovibrio vulgaris (strain Hildenborough / ATCC 29579 / DSM 644 / NCIMB 8303)]	0	178.351	52	27	43	27	461	51.9	5.3	152.55	27	1
TRUE	High	Master Protein	ProteinCenter:sp_tr_canonical	Q72CW4 submitted name: Methyl-accepting chemotaxis protein [OS=Desulfovibrio vulgaris (strain Hildenborough / ATCC 29579 / DSM 644 / NCIMB 8303)]	0	197.085	52	29	42	29	804	87.7	5.31	164.45	29	1
TRUE	High	Master Protein	ProteinCenter:sp_tr_canonical	Q725K9 Adenylosuccinate synthetase [OS=Desulfovibrio vulgaris (strain Hildenborough / ATCC 29579 / DSM 644 / NCIMB 8303)]	0	181.527	61	20	42	20	426	46.3	6.29	166.96	20	1
TRUE	High	Master Protein	ProteinCenter:sp_tr_canonical	Q726Q8 Aspartate-semialdehyde dehydrogenase [OS=Desulfovibrio vulgaris (strain Hildenborough / ATCC 29579 / DSM 644 / NCIMB 8303)]	0	183.256	67	20	42	20	349	38.3	5.71	152.15	20	1
TRUE	High	Master Protein	ProteinCenter:sp_tr_canonical	Q72AQ5 submitted name: Phosphonate ABC transporter, periplasmic phosphonate-binding protein, putative [OS=Desulfovibrio vulgaris (strain Hildenborough / ATCC 29579 / DSM 644 / NCIMB 8303)]	0	236.93	77	23	42	23	337	37.1	7.34	168.03	23	1
TRUE	High	Master Protein	ProteinCenter:sp_tr_canonical	Q72EF3 Cytochrome c nitrite reductase subunit NrfA [OS=Desulfovibrio vulgaris (strain Hildenborough / ATCC 29579 / DSM 644 / NCIMB 8303)]	0	172.185	53	30	41	30	524	60	8.38	116.5	30	1
TRUE	High	Master Protein	ProteinCenter:sp_tr_canonical	P62412 Phosphoglycerate kinase [OS=Desulfovibrio vulgaris (strain Hildenborough / ATCC 29579 / DSM 644 / NCIMB 8303)]	0	171.823	62	18	41	18	393	41.4	5.44	163.73	18	1
TRUE	High	Master Protein	ProteinCenter:sp_tr_canonical	Q72EN0 submitted name: High-affinity branched chain amino acid ABC transporter, periplasmic branched chain amino acid-binding protein [OS=Desulfovibrio vulgaris (strain Hildenborough / ATCC 29579 / DSM 644 / NCIMB 8303)]	0	178.157	66	22	41	22	372	39.6	8.44	149.03	22	1
TRUE	High	Master Protein	ProteinCenter:sp_tr_canonical	Q729K1 Glycogen phosphorylase [OS=Desulfovibrio vulgaris (strain Hildenborough / ATCC 29579 / DSM 644 / NCIMB 8303)]	0	165.791	35	21	40	21	855	97.3	6.35	129.49	21	1
TRUE	High	Master Protein	ProteinCenter:sp_tr_canonical	Q72AP1 Indolepyruvate oxidoreductase subunit IorA [OS=Desulfovibrio vulgaris (strain Hildenborough / ATCC 29579 / DSM 644 / NCIMB 8303)]	0	142.679	42	22	40	22	616	65.5	6.23	129.41	22	1
TRUE	High	Master Protein	ProteinCenter:sp_tr_canonical	Q72CJ4 submitted name: Reductase, iron-sulfur binding subunit, putative [OS=Desulfovibrio vulgaris (strain Hildenborough / ATCC 29579 / DSM 644 / NCIMB 8303)]	0	187.638	54	20	40	20	536	60.7	6.11	143.58	20	1
TRUE	High	Master Protein	ProteinCenter:sp_tr_canonical	Q729W6 submitted name: GTP-binding protein TypA [OS=Desulfovibrio vulgaris (strain Hildenborough / ATCC 29579 / DSM 644 / NCIMB 8303)]	0	155.055	46	21	39	21	613	68.5	5.48	130.81	21	1
TRUE	High	Master Protein	ProteinCenter:sp_tr_canonical	Q728L7 Energy-dependent translational throttle protein EttA [OS=Desulfovibrio vulgaris (strain Hildenborough / ATCC 29579 / DSM 644 / NCIMB 8303)]	0	124.436	48	22	39	22	560	62.6	5.71	126.03	22	1
TRUE	High	Master Protein	ProteinCenter:sp_tr_canonical	Q726H4 Glycerol kinase [OS=Desulfovibrio vulgaris (strain Hildenborough / ATCC 29579 / DSM 644 / NCIMB 8303)]	0	207.569	65	19	39	19	497	54.2	5.97	165.79	19	1
TRUE	High	Master Protein	ProteinCenter:sp_tr_canonical	Q72CG3 30S ribosomal protein S5 [OS=Desulfovibrio vulgaris (strain Hildenborough / ATCC 29579 / DSM 644 / NCIMB 8303)]	0	114.319	83	14	39	14	163	17.1	10.1	121.22	14	1
TRUE	High	Master Protein	ProteinCenter:sp_tr_canonical	Q72DW9 Peripla_BP_6 domain-containing protein [OS=Desulfovibrio vulgaris (strain Hildenborough / ATCC 29579 / DSM 644 / NCIMB 8303)]	0	204.348	66	26	38	26	686	74.6	8.15	141.36	26	1
TRUE	High	Master Protein	ProteinCenter:sp_tr_canonical	Q725Q7 Aspartate--tRNA(Asp/Asn) ligase [OS=Desulfovibrio vulgaris (strain Hildenborough / ATCC 29579 / DSM 644 / NCIMB 8303)]	0	133.777	43	24	38	24	610	69.2	5.81	116.7	24	1
TRUE	High	Master Protein	ProteinCenter:sp_tr_canonical	Q72FN8 submitted name: Tungsten formylmethanofuran dehydrogenase family protein/molybdopterin binding protein [OS=Desulfovibrio vulgaris (strain Hildenborough / ATCC 29579 / DSM 644 / NCIMB 8303)]	0	131.38	55	20	38	20	543	58.4	6.76	134.57	20	1
TRUE	High	Master Protein	ProteinCenter:sp_tr_canonical	Q72CE7 ATP-dependent Clp protease ATP-binding subunit ClpX [OS=Desulfovibrio vulgaris (strain Hildenborough / ATCC 29579 / DSM 644 / NCIMB 8303)]	0	129.049	48	17	38	17	417	45.6	5.59	112.36	17	1
TRUE	High	Master Protein	ProteinCenter:sp_tr_canonical	Q72CT4 Riboflavin biosynthesis protein RibBA [OS=Desulfovibrio vulgaris (strain Hildenborough / ATCC 29579 / DSM 644 / NCIMB 8303)]	0	151.577	58	19	38	19	409	44.8	6.1	141.51	19	1
TRUE	High	Master Protein	ProteinCenter:sp_tr_canonical	Q72G58 Beta sliding clamp [OS=Desulfovibrio vulgaris (strain Hildenborough / ATCC 29579 / DSM 644 / NCIMB 8303)]	0	126.826	61	21	38	21	384	42.8	4.78	113.2	21	1
TRUE	High	Master Protein	ProteinCenter:sp_tr_canonical	Q72F95 submitted name: NAD-dependent epimerase/dehydratase family protein [OS=Desulfovibrio vulgaris (strain Hildenborough / ATCC 29579 / DSM 644 / NCIMB 8303)]	0	163.764	77	20	38	20	341	37.7	5.44	120.86	20	1
TRUE	High	Master Protein	ProteinCenter:sp_tr_canonical	Q727C8 50S ribosomal protein L7/L12 [OS=Desulfovibrio vulgaris (strain Hildenborough / ATCC 29579 / DSM 644 / NCIMB 8303)]	0	152.907	79	13	38	13	127	13.3	4.7	136.11	13	1
TRUE	High	Master Protein	ProteinCenter:sp_tr_canonical	Q728V3 Cell division protein FtsZ [OS=Desulfovibrio vulgaris (strain Hildenborough / ATCC 29579 / DSM 644 / NCIMB 8303)]	0	153.208	63	18	37	18	449	47.4	4.93	146.15	18	1
TRUE	High	Master Protein	ProteinCenter:sp_tr_canonical	Q725I7 submitted name: ABC transporter, periplasmic substrate-binding protein [OS=Desulfovibrio vulgaris (strain Hildenborough / ATCC 29579 / DSM 644 / NCIMB 8303)]	0	166.106	58	17	37	17	431	47.1	8.6	144.84	17	1
TRUE	High	Master Protein	ProteinCenter:sp_tr_canonical	Q729Z6 submitted name: Alcohol dehydrogenase, iron-containing [OS=Desulfovibrio vulgaris (strain Hildenborough / ATCC 29579 / DSM 644 / NCIMB 8303)]	0	137.014	52	17	37	17	385	41.9	5.96	112.18	17	1
TRUE	High	Master Protein	ProteinCenter:sp_tr_canonical	Q72BP9 5-methyltetrahydrofolate--homocysteine methyltransferase [OS=Desulfovibrio vulgaris (strain Hildenborough / ATCC 29579 / DSM 644 / NCIMB 8303)]	0	166.14	42	19	36	19	804	84.2	5.38	141.57	19	1
TRUE	High	Master Protein	ProteinCenter:sp_tr_canonical	Q729X2 Acetyl-coenzyme A carboxylase carboxyl transferase subunits beta/alpha [OS=Desulfovibrio vulgaris (strain Hildenborough / ATCC 29579 / DSM 644 / NCIMB 8303)]	0	154.618	34	19	36	19	751	84.5	8.6	136.4	19	1
TRUE	High	Master Protein	ProteinCenter:sp_tr_canonical	Q727L8 HSDR_N_2 domain-containing protein [OS=Desulfovibrio vulgaris (strain Hildenborough / ATCC 29579 / DSM 644 / NCIMB 8303)]	0	116.785	62	18	36	18	357	40.8	5.63	101.28	18	1
TRUE	High	Master Protein	ProteinCenter:sp_tr_canonical	Q72AD8 submitted name: Glycosyl transferase, group 2 family protein [OS=Desulfovibrio vulgaris (strain Hildenborough / ATCC 29579 / DSM 644 / NCIMB 8303)]	0	202.687	81	19	36	19	330	35.4	8.02	154.37	19	1
TRUE	High	Master Protein	ProteinCenter:sp_tr_canonical	Q72A22 submitted name: Adenine specific DNA methyltransferase, putative [OS=Desulfovibrio vulgaris (strain Hildenborough / ATCC 29579 / DSM 644 / NCIMB 8303)]	0	165.986	23	27	35	27	1595	179.4	6.4	121.28	27	1
TRUE	High	Master Protein	ProteinCenter:sp_tr_canonical	Q72DG5 Glutamate dehydrogenase [OS=Desulfovibrio vulgaris (strain Hildenborough / ATCC 29579 / DSM 644 / NCIMB 8303)]	0	118.517	32	23	35	23	997	110.5	6.13	108.13	23	1
TRUE	High	Master Protein	ProteinCenter:sp_tr_canonical	Q72C12 Endopeptidase La [OS=Desulfovibrio vulgaris (strain Hildenborough / ATCC 29579 / DSM 644 / NCIMB 8303)]	0	117.59	36	21	35	21	815	90.1	5.45	109.24	21	1
TRUE	High	Master Protein	ProteinCenter:sp_tr_canonical	Q72CD8 Proline--tRNA ligase [OS=Desulfovibrio vulgaris (strain Hildenborough / ATCC 29579 / DSM 644 / NCIMB 8303)]	0	154.194	56	24	35	24	574	63	5.35	107.39	24	1
TRUE	High	Master Protein	ProteinCenter:sp_tr_canonical	Q72AT3 UDP-glucose 6-dehydrogenase [OS=Desulfovibrio vulgaris (strain Hildenborough / ATCC 29579 / DSM 644 / NCIMB 8303)]	0	126.705	48	19	35	19	445	48.4	5.59	117.18	19	1
TRUE	High	Master Protein	ProteinCenter:sp_tr_canonical	Q727B3 Adenylosuccinate lyase [OS=Desulfovibrio vulgaris (strain Hildenborough / ATCC 29579 / DSM 644 / NCIMB 8303)]	0	130.866	57	22	35	22	430	48.5	6.58	111.7	22	1
TRUE	High	Master Protein	ProteinCenter:sp_tr_canonical	Q727B7 HcyBio domain-containing protein [OS=Desulfovibrio vulgaris (strain Hildenborough / ATCC 29579 / DSM 644 / NCIMB 8303)]	0	137.096	58	19	35	19	390	42.8	8.03	126.12	19	1
TRUE	High	Master Protein	ProteinCenter:sp_tr_canonical	Q72CH4 30S ribosomal protein S3 [OS=Desulfovibrio vulgaris (strain Hildenborough / ATCC 29579 / DSM 644 / NCIMB 8303)]	0	85.426	65	19	35	19	212	24.4	10.23	103.91	19	1
TRUE	High	Master Protein	ProteinCenter:sp_tr_canonical	P24931 Rubrerythrin [OS=Desulfovibrio vulgaris (strain Hildenborough / ATCC 29579 / DSM 644 / NCIMB 8303)]	0	128.35	59	15	35	15	191	21.5	6.73	121.73	15	1
TRUE	High	Master Protein	ProteinCenter:sp_tr_canonical	Q72CG8 50S ribosomal protein L5 [OS=Desulfovibrio vulgaris (strain Hildenborough / ATCC 29579 / DSM 644 / NCIMB 8303)]	0	87.609	82	15	35	15	179	20.2	9.7	76.35	15	1
TRUE	High	Master Protein	ProteinCenter:sp_tr_canonical	Q727A5 Glutamine--tRNA ligase [OS=Desulfovibrio vulgaris (strain Hildenborough / ATCC 29579 / DSM 644 / NCIMB 8303)]	0	122.304	52	26	34	26	570	64.9	5.86	98.48	26	1
TRUE	High	Master Protein	ProteinCenter:sp_tr_canonical	Q728D2 Ribonuclease Y [OS=Desulfovibrio vulgaris (strain Hildenborough / ATCC 29579 / DSM 644 / NCIMB 8303)]	0	124.566	45	22	34	22	519	58.2	6.18	111.22	22	1
TRUE	High	Master Protein	ProteinCenter:sp_tr_canonical	Q727F2 submitted name: HD domain protein [OS=Desulfovibrio vulgaris (strain Hildenborough / ATCC 29579 / DSM 644 / NCIMB 8303)]	0	153.638	54	17	34	17	442	50.8	6.24	126.77	17	1
TRUE	High	Master Protein	ProteinCenter:sp_tr_canonical	Q72D52 submitted name: R3H domain protein [OS=Desulfovibrio vulgaris (strain Hildenborough / ATCC 29579 / DSM 644 / NCIMB 8303)]	0	128.696	66	20	34	20	430	46	9.01	110.09	20	1
TRUE	High	Master Protein	ProteinCenter:sp_tr_canonical	Q72CS9 3-oxoacyl-[acyl-carrier-protein] synthase 2 [OS=Desulfovibrio vulgaris (strain Hildenborough / ATCC 29579 / DSM 644 / NCIMB 8303)]	0	146.705	55	14	34	14	415	43.9	5.85	121.55	14	1
TRUE	High	Master Protein	ProteinCenter:sp_tr_canonical	Q72DN8 Aminotransferase [OS=Desulfovibrio vulgaris (strain Hildenborough / ATCC 29579 / DSM 644 / NCIMB 8303)]	0	124.095	55	18	34	18	397	44.6	7.91	112.09	18	1
TRUE	High	Master Protein	ProteinCenter:sp_tr_canonical	P61522 Argininosuccinate synthase [OS=Desulfovibrio vulgaris (strain Hildenborough / ATCC 29579 / DSM 644 / NCIMB 8303)]	0	131.216	50	18	34	18	396	43.9	6.13	112.31	18	1
TRUE	High	Master Protein	ProteinCenter:sp_tr_canonical	Q72AY3 submitted name: Methyl-accepting chemotaxis protein [OS=Desulfovibrio vulgaris (strain Hildenborough / ATCC 29579 / DSM 644 / NCIMB 8303)]	0	148.776	39	20	33	17	695	74.4	4.96	123.44	20	1
TRUE	High	Master Protein	ProteinCenter:sp_tr_canonical	Q72BV4 submitted name: Metallo-beta-lactamase family protein [OS=Desulfovibrio vulgaris (strain Hildenborough / ATCC 29579 / DSM 644 / NCIMB 8303)]	0	132.178	44	19	33	19	536	59.9	6.13	112.42	19	1
TRUE	High	Master Protein	ProteinCenter:sp_tr_canonical	Q72D53 Membrane protein insertase YidC [OS=Desulfovibrio vulgaris (strain Hildenborough / ATCC 29579 / DSM 644 / NCIMB 8303)]	0	162.966	58	19	33	19	534	58.8	8.16	139.59	19	1
TRUE	High	Master Protein	ProteinCenter:sp_tr_canonical	Q72G01 submitted name: RND efflux system, outer membrane protein, NodT family [OS=Desulfovibrio vulgaris (strain Hildenborough / ATCC 29579 / DSM 644 / NCIMB 8303)]	0	158.377	52	17	33	17	504	53.5	5.19	126.15	17	1
TRUE	High	Master Protein	ProteinCenter:sp_tr_canonical	Q725I1 Glutamate-1-semialdehyde 2,1-aminomutase [OS=Desulfovibrio vulgaris (strain Hildenborough / ATCC 29579 / DSM 644 / NCIMB 8303)]	0	133.927	74	20	33	20	423	44.4	5.82	104.33	20	1
TRUE	High	Master Protein	ProteinCenter:sp_tr_canonical	Q72G03 submitted name: Efflux transporter, RND family, MFP subunit [OS=Desulfovibrio vulgaris (strain Hildenborough / ATCC 29579 / DSM 644 / NCIMB 8303)]	0	147.774	67	21	33	21	394	41.8	8.46	114.81	21	1
TRUE	High	Master Protein	ProteinCenter:sp_tr_canonical	Q72C62 submitted name: OmpA family protein [OS=Desulfovibrio vulgaris (strain Hildenborough / ATCC 29579 / DSM 644 / NCIMB 8303)]	0	90.563	59	18	33	18	357	38.3	8.68	102.91	18	1
TRUE	High	Master Protein	ProteinCenter:sp_tr_canonical	Q72C29 zf-RING_7 domain-containing protein [OS=Desulfovibrio vulgaris (strain Hildenborough / ATCC 29579 / DSM 644 / NCIMB 8303)]	0	101.761	53	15	33	15	247	28.6	5.57	97.95	15	1
TRUE	High	Master Protein	ProteinCenter:sp_tr_canonical	Q72AB2 submitted name: Snf2 family protein [OS=Desulfovibrio vulgaris (strain Hildenborough / ATCC 29579 / DSM 644 / NCIMB 8303)]	0	124.962	27	19	32	19	1055	121.2	5.96	112.39	19	1
TRUE	High	Master Protein	ProteinCenter:sp_tr_canonical	Q726S8 submitted name: Iron-sulfur cluster-binding protein [OS=Desulfovibrio vulgaris (strain Hildenborough / ATCC 29579 / DSM 644 / NCIMB 8303)]	0	108.47	45	16	32	16	422	45.9	7.9	99.99	16	1
TRUE	High	Master Protein	ProteinCenter:sp_tr_canonical	Q72BU5 Fructose-1,6-bisphosphatase [OS=Desulfovibrio vulgaris (strain Hildenborough / ATCC 29579 / DSM 644 / NCIMB 8303)]	0	133.225	72	15	32	15	327	34.9	5.88	113.69	15	1
TRUE	High	Master Protein	ProteinCenter:sp_tr_canonical	Q72FF3 submitted name: Universal stress protein family [OS=Desulfovibrio vulgaris (strain Hildenborough / ATCC 29579 / DSM 644 / NCIMB 8303)]	0	121.846	55	13	32	13	308	34.4	6.65	117.91	13	1
TRUE	High	Master Protein	ProteinCenter:sp_tr_canonical	Q72DJ4 Histidine kinase [OS=Desulfovibrio vulgaris (strain Hildenborough / ATCC 29579 / DSM 644 / NCIMB 8303)]	0	151.741	37	20	31	18	834	89.8	5.64	122.92	20	1
TRUE	High	Master Protein	ProteinCenter:sp_tr_canonical	Q725N5 DNA topoisomerase 1 [OS=Desulfovibrio vulgaris (strain Hildenborough / ATCC 29579 / DSM 644 / NCIMB 8303)]	0	97.143	33	18	31	18	760	84.2	7.62	96.27	18	1
TRUE	High	Master Protein	ProteinCenter:sp_tr_canonical	Q72F70 submitted name: Methyl-accepting chemotaxis protein [OS=Desulfovibrio vulgaris (strain Hildenborough / ATCC 29579 / DSM 644 / NCIMB 8303)]	0	122.622	38	19	31	17	642	67.6	5.43	104.05	19	1
TRUE	High	Master Protein	ProteinCenter:sp_tr_canonical	Q728R0 Hydroxylamine reductase [OS=Desulfovibrio vulgaris (strain Hildenborough / ATCC 29579 / DSM 644 / NCIMB 8303)]	0	109.273	46	20	31	20	539	57.8	6.43	100.39	20	1
TRUE	High	Master Protein	ProteinCenter:sp_tr_canonical	Q726E7 submitted name: Phosphoribosylaminoimidazolecarboxamide formyltransferase, putative [OS=Desulfovibrio vulgaris (strain Hildenborough / ATCC 29579 / DSM 644 / NCIMB 8303)]	0	157.534	57	19	31	19	510	54.6	8.79	113.47	19	1
TRUE	High	Master Protein	ProteinCenter:sp_tr_canonical	Q729H5 Lysine--tRNA ligase [OS=Desulfovibrio vulgaris (strain Hildenborough / ATCC 29579 / DSM 644 / NCIMB 8303)]	0	119.638	49	19	31	19	501	57.7	5.5	106.61	19	1
TRUE	High	Master Protein	ProteinCenter:sp_tr_canonical	Q72C60 Glycine dehydrogenase (aminomethyl-transferring) [OS=Desulfovibrio vulgaris (strain Hildenborough / ATCC 29579 / DSM 644 / NCIMB 8303)]	0	116.807	50	17	31	17	481	52.4	6.67	103.01	17	1
TRUE	High	Master Protein	ProteinCenter:sp_tr_canonical	Q728T8 Pyruvate kinase [OS=Desulfovibrio vulgaris (strain Hildenborough / ATCC 29579 / DSM 644 / NCIMB 8303)]	0	139.87	55	17	31	17	469	50.4	5.85	113.15	17	1
TRUE	High	Master Protein	ProteinCenter:sp_tr_canonical	Q726A2 submitted name: Cytochrome d ubiquinol oxidase, subunit I [OS=Desulfovibrio vulgaris (strain Hildenborough / ATCC 29579 / DSM 644 / NCIMB 8303)]	0	108.929	30	13	31	13	433	48.3	9.09	97.01	13	1
TRUE	High	Master Protein	ProteinCenter:sp_tr_canonical	Q72A94 submitted name: Iron-sulfur cluster-binding/ATPase domain protein [OS=Desulfovibrio vulgaris (strain Hildenborough / ATCC 29579 / DSM 644 / NCIMB 8303)]	0	111.979	72	12	31	12	287	30.4	6.16	111.02	12	1
TRUE	High	Master Protein	ProteinCenter:sp_tr_canonical	Q72DG3 submitted name: Amino acid ABC transporter, periplasmic amino acid-binding protein [OS=Desulfovibrio vulgaris (strain Hildenborough / ATCC 29579 / DSM 644 / NCIMB 8303)]	0	129.774	56	17	31	17	272	30.7	8.13	113.76	17	1
TRUE	High	Master Protein	ProteinCenter:sp_tr_canonical	Q72E34 submitted name: ABC transporter, periplasmic substrate-binding protein [OS=Desulfovibrio vulgaris (strain Hildenborough / ATCC 29579 / DSM 644 / NCIMB 8303)]	0	126.003	61	14	31	14	272	29	8.46	104.97	14	1
TRUE	High	Master Protein	ProteinCenter:sp_tr_canonical	Q72CI0 50S ribosomal protein L3 [OS=Desulfovibrio vulgaris (strain Hildenborough / ATCC 29579 / DSM 644 / NCIMB 8303)]	0	123.223	59	12	31	12	209	22.3	9.58	131.03	12	1
TRUE	High	Master Protein	ProteinCenter:sp_tr_canonical	Q72DH1 50S ribosomal protein L9 [OS=Desulfovibrio vulgaris (strain Hildenborough / ATCC 29579 / DSM 644 / NCIMB 8303)]	0	105.578	81	12	31	12	167	17.9	5.44	115.09	12	1
TRUE	High	Master Protein	ProteinCenter:sp_tr_canonical	Q72E78 Malate synthase G [OS=Desulfovibrio vulgaris (strain Hildenborough / ATCC 29579 / DSM 644 / NCIMB 8303)]	0	111.135	38	19	30	19	729	79.4	6.76	92.33	19	1
TRUE	High	Master Protein	ProteinCenter:sp_tr_canonical	Q72B50 RNA polymerase sigma factor RpoD [OS=Desulfovibrio vulgaris (strain Hildenborough / ATCC 29579 / DSM 644 / NCIMB 8303)]	0	132.453	42	20	30	20	590	67.5	5.36	102.15	20	1
TRUE	High	Master Protein	ProteinCenter:sp_tr_canonical	Q726B2 submitted name: Phenylacetate-coenzyme A ligase, putative [OS=Desulfovibrio vulgaris (strain Hildenborough / ATCC 29579 / DSM 644 / NCIMB 8303)]	0	91.665	54	23	30	22	421	48.2	8.12	79.93	23	1
TRUE	High	Master Protein	ProteinCenter:sp_tr_canonical	Q72DZ0 Cell shape-determining protein MreB [OS=Desulfovibrio vulgaris (strain Hildenborough / ATCC 29579 / DSM 644 / NCIMB 8303)]	0	121.578	43	15	30	15	346	37.3	5.97	119.91	15	1
TRUE	High	Master Protein	ProteinCenter:sp_tr_canonical	Q72CJ3 submitted name: Nitrate reductase, gamma subunit, putative [OS=Desulfovibrio vulgaris (strain Hildenborough / ATCC 29579 / DSM 644 / NCIMB 8303)]	0	87.232	37	13	30	13	334	38.1	9.36	71.73	13	1
TRUE	High	Master Protein	ProteinCenter:sp_tr_canonical	Q72CG5 50S ribosomal protein L6 [OS=Desulfovibrio vulgaris (strain Hildenborough / ATCC 29579 / DSM 644 / NCIMB 8303)]	0	118.979	70	13	30	13	179	19.1	9.76	106.59	13	1
TRUE	High	Master Protein	ProteinCenter:sp_tr_canonical	Q727C9 50S ribosomal protein L10 [OS=Desulfovibrio vulgaris (strain Hildenborough / ATCC 29579 / DSM 644 / NCIMB 8303)]	0	91.942	71	12	30	12	173	18.7	9.38	86.94	12	1
TRUE	High	Master Protein	ProteinCenter:sp_tr_canonical	Q72F17 submitted name: HMGL-like domain protein [OS=Desulfovibrio vulgaris (strain Hildenborough / ATCC 29579 / DSM 644 / NCIMB 8303)]	0	102.332	35	17	29	17	608	69.3	5.63	86.74	17	1
TRUE	High	Master Protein	ProteinCenter:sp_tr_canonical	Q72CB5 submitted name: Rhodanese-like domain protein [OS=Desulfovibrio vulgaris (strain Hildenborough / ATCC 29579 / DSM 644 / NCIMB 8303)]	0	110.488	41	16	29	16	540	57.1	5.36	95.98	16	1
TRUE	High	Master Protein	ProteinCenter:sp_tr_canonical	P33393 Protein DVU_0531 [OS=Desulfovibrio vulgaris (strain Hildenborough / ATCC 29579 / DSM 644 / NCIMB 8303)]	0	107.729	43	17	29	17	461	52.7	5.85	88	17	1
TRUE	High	Master Protein	ProteinCenter:sp_tr_canonical	Q725N2 submitted name: Glutamine synthetase, type I [OS=Desulfovibrio vulgaris (strain Hildenborough / ATCC 29579 / DSM 644 / NCIMB 8303)]	0	110.362	62	18	29	18	447	50.8	5.9	92.35	18	1
TRUE	High	Master Protein	ProteinCenter:sp_tr_canonical	Q728V2 Cell division protein FtsA [OS=Desulfovibrio vulgaris (strain Hildenborough / ATCC 29579 / DSM 644 / NCIMB 8303)]	0	137.729	50	17	29	17	408	43.4	5.81	110.59	17	1
TRUE	High	Master Protein	ProteinCenter:sp_tr_canonical	Q72FW8 Putrescine-binding periplasmic protein [OS=Desulfovibrio vulgaris (strain Hildenborough / ATCC 29579 / DSM 644 / NCIMB 8303)]	0	107.289	57	18	29	18	345	38.8	5.81	94.17	18	1
TRUE	High	Master Protein	ProteinCenter:sp_tr_canonical	Q72CS7 3-oxoacyl-[acyl-carrier-protein] reductase [OS=Desulfovibrio vulgaris (strain Hildenborough / ATCC 29579 / DSM 644 / NCIMB 8303)]	0	124.853	76	16	29	16	247	25.9	6.73	113.6	16	1
TRUE	High	Master Protein	ProteinCenter:sp_tr_canonical	Q72CH9 50S ribosomal protein L4 [OS=Desulfovibrio vulgaris (strain Hildenborough / ATCC 29579 / DSM 644 / NCIMB 8303)]	0	79.705	63	9	29	9	206	22.6	10.24	100.66	9	1
TRUE	High	Master Protein	ProteinCenter:sp_tr_canonical	Q72DG8 submitted name: Uncharacterized protein [OS=Desulfovibrio vulgaris (strain Hildenborough / ATCC 29579 / DSM 644 / NCIMB 8303)]	0	147.055	30	25	28	25	1354	144.1	6.58	95.26	25	1
TRUE	High	Master Protein	ProteinCenter:sp_tr_canonical	Q727N1 Isethionate sulfite-lyase [OS=Desulfovibrio vulgaris (strain Hildenborough / ATCC 29579 / DSM 644 / NCIMB 8303)]	0	121.675	35	22	28	22	828	93.9	5.92	87.62	22	1
TRUE	High	Master Protein	ProteinCenter:sp_tr_canonical	Q725W1 submitted name: Peptidase, U32 family [OS=Desulfovibrio vulgaris (strain Hildenborough / ATCC 29579 / DSM 644 / NCIMB 8303)]	0	88.014	35	18	28	18	658	73.4	9.17	80.46	18	1
TRUE	High	Master Protein	ProteinCenter:sp_tr_canonical	Q726W6 Molybdopterin molybdenumtransferase [OS=Desulfovibrio vulgaris (strain Hildenborough / ATCC 29579 / DSM 644 / NCIMB 8303)]	0	105.336	47	20	28	20	650	69.8	6.06	89.77	20	1
TRUE	High	Master Protein	ProteinCenter:sp_tr_canonical	Q72EX7 Adenine deaminase [OS=Desulfovibrio vulgaris (strain Hildenborough / ATCC 29579 / DSM 644 / NCIMB 8303)]	0	113.815	45	18	28	18	575	60.7	5.55	89.52	18	1
TRUE	High	Master Protein	ProteinCenter:sp_tr_canonical	Q72AQ2 submitted name: Anaerobic glycerol-3-phosphate dehydrogenase, A subunit, putative [OS=Desulfovibrio vulgaris (strain Hildenborough / ATCC 29579 / DSM 644 / NCIMB 8303)]	0	140.421	55	18	28	18	516	55.7	5.77	98.39	18	1
TRUE	High	Master Protein	ProteinCenter:sp_tr_canonical	Q72F00 submitted name: Saccharopine dehydrogenase [OS=Desulfovibrio vulgaris (strain Hildenborough / ATCC 29579 / DSM 644 / NCIMB 8303)]	0	112.455	55	14	28	14	396	44.3	5.91	93.46	14	1
TRUE	High	Master Protein	ProteinCenter:sp_tr_canonical	Q72EB4 Cysteine desulfurase [OS=Desulfovibrio vulgaris (strain Hildenborough / ATCC 29579 / DSM 644 / NCIMB 8303)]	0	87.553	40	14	28	14	394	42.4	7.02	84.53	14	1
TRUE	High	Master Protein	ProteinCenter:sp_tr_canonical	Q72EL3 Glyceraldehyde-3-phosphate dehydrogenase [OS=Desulfovibrio vulgaris (strain Hildenborough / ATCC 29579 / DSM 644 / NCIMB 8303)]	0	108.353	67	18	28	18	338	37	6.92	93.98	18	1
TRUE	High	Master Protein	ProteinCenter:sp_tr_canonical	Q72CJ6 submitted name: Reductase, iron-sulfur binding subunit, putative [OS=Desulfovibrio vulgaris (strain Hildenborough / ATCC 29579 / DSM 644 / NCIMB 8303)]	0	109.781	76	17	28	17	261	29	8.34	99.67	17	1
TRUE	High	Master Protein	ProteinCenter:sp_tr_canonical	Q727D0 50S ribosomal protein L1 [OS=Desulfovibrio vulgaris (strain Hildenborough / ATCC 29579 / DSM 644 / NCIMB 8303)]	0	73.854	48	14	28	14	235	24.8	9.22	76.9	14	1
TRUE	High	Master Protein	ProteinCenter:sp_tr_canonical	Q728Y5 Ribonuclease R [OS=Desulfovibrio vulgaris (strain Hildenborough / ATCC 29579 / DSM 644 / NCIMB 8303)]	0	86.832	24	16	27	16	886	98.1	9.29	77.79	16	1
TRUE	High	Master Protein	ProteinCenter:sp_tr_canonical	Q729Q4 Histidine kinase [OS=Desulfovibrio vulgaris (strain Hildenborough / ATCC 29579 / DSM 644 / NCIMB 8303)]	0	111.216	42	21	27	19	776	83	5.14	85.28	21	1
TRUE	High	Master Protein	ProteinCenter:sp_tr_canonical	Q72CM3 submitted name: Outer membrane protein P1, putative [OS=Desulfovibrio vulgaris (strain Hildenborough / ATCC 29579 / DSM 644 / NCIMB 8303)]	0	121.445	55	13	27	13	427	46.4	4.91	115.29	13	1
TRUE	High	Master Protein	ProteinCenter:sp_tr_canonical	Q72EX0 GDP-mannose 4,6-dehydratase [OS=Desulfovibrio vulgaris (strain Hildenborough / ATCC 29579 / DSM 644 / NCIMB 8303)]	0	124.008	50	14	27	13	381	42.9	6.76	100.63	14	1
TRUE	High	Master Protein	ProteinCenter:sp_tr_canonical	Q72E67 submitted name: Amino acid ABC transporter, periplasmic-binding protein [OS=Desulfovibrio vulgaris (strain Hildenborough / ATCC 29579 / DSM 644 / NCIMB 8303)]	0	104.531	64	18	27	18	376	40.2	8.12	83.29	18	1
TRUE	High	Master Protein	ProteinCenter:sp_tr_canonical	Q72AD3 submitted name: Oxidoreductase, 2-nitropropane dioxygenase family [OS=Desulfovibrio vulgaris (strain Hildenborough / ATCC 29579 / DSM 644 / NCIMB 8303)]	0	102.437	53	16	27	16	373	40.2	6.65	84.37	16	1
TRUE	High	Master Protein	ProteinCenter:sp_tr_canonical	Q72A53 Glyceraldehyde-3-phosphate dehydrogenase [OS=Desulfovibrio vulgaris (strain Hildenborough / ATCC 29579 / DSM 644 / NCIMB 8303)]	0	126.561	58	15	27	15	333	35.6	7.08	106	15	1
TRUE	High	Master Protein	ProteinCenter:sp_tr_canonical	Q72DS3 Delta-aminolevulinic acid dehydratase [OS=Desulfovibrio vulgaris (strain Hildenborough / ATCC 29579 / DSM 644 / NCIMB 8303)]	0	111.031	53	14	27	14	330	36.4	5.49	93.22	14	1
TRUE	High	Master Protein	ProteinCenter:sp_tr_canonical	Q72CI4 30S ribosomal protein S7 [OS=Desulfovibrio vulgaris (strain Hildenborough / ATCC 29579 / DSM 644 / NCIMB 8303)]	0	62.147	51	9	27	9	156	17.8	10.11	74.4	9	1
TRUE	High	Master Protein	ProteinCenter:sp_tr_canonical	Q728M3 submitted name: Response regulator [OS=Desulfovibrio vulgaris (strain Hildenborough / ATCC 29579 / DSM 644 / NCIMB 8303)]	0	133.631	20	16	26	16	1373	144.1	5.06	88.2	16	1
TRUE	High	Master Protein	ProteinCenter:sp_tr_canonical	Q72WE4 submitted name: Conserved domain protein [OS=Desulfovibrio vulgaris (strain Hildenborough / ATCC 29579 / DSM 644 / NCIMB 8303)]	0	118.783	24	18	26	18	1308	139.7	5.9	89.05	18	1
TRUE	High	Master Protein	ProteinCenter:sp_tr_canonical	Q72AJ9 submitted name: Cation-transporting ATPase, E1-E2 family [OS=Desulfovibrio vulgaris (strain Hildenborough / ATCC 29579 / DSM 644 / NCIMB 8303)]	0	122.246	29	21	26	21	917	96.4	6.21	84.61	21	1
TRUE	High	Master Protein	ProteinCenter:sp_tr_canonical	Q72WL6 submitted name: Asparagine synthase (Glutamine-hydrolyzing), putative [OS=Desulfovibrio vulgaris (strain Hildenborough / ATCC 29579 / DSM 644 / NCIMB 8303)]	0	94.047	27	20	26	20	889	98.7	6.43	72.54	20	1
TRUE	High	Master Protein	ProteinCenter:sp_tr_canonical	Q728L3 submitted name: Sensory box protein [OS=Desulfovibrio vulgaris (strain Hildenborough / ATCC 29579 / DSM 644 / NCIMB 8303)]	0	104.334	42	16	26	16	521	57.2	5.44	91.14	16	1
TRUE	High	Master Protein	ProteinCenter:sp_tr_canonical	Q72DX1 Glutamyl-tRNA(Gln) amidotransferase subunit A [OS=Desulfovibrio vulgaris (strain Hildenborough / ATCC 29579 / DSM 644 / NCIMB 8303)]	0	112.885	49	16	26	16	489	51.6	5.55	84.87	16	1
TRUE	High	Master Protein	ProteinCenter:sp_tr_canonical	Q72C16 Periplasmic serine endoprotease DegP-like [OS=Desulfovibrio vulgaris (strain Hildenborough / ATCC 29579 / DSM 644 / NCIMB 8303)]	0	93.154	44	16	26	16	482	51.6	7.17	85.8	16	1
TRUE	High	Master Protein	ProteinCenter:sp_tr_canonical	Q727H1 M18 family aminopeptidase [OS=Desulfovibrio vulgaris (strain Hildenborough / ATCC 29579 / DSM 644 / NCIMB 8303)]	0	75.904	37	13	26	13	467	51.6	5.63	82.78	13	1
TRUE	High	Master Protein	ProteinCenter:sp_tr_canonical	Q72F04 submitted name: NADP-dependent malic enzyme-related protein [OS=Desulfovibrio vulgaris (strain Hildenborough / ATCC 29579 / DSM 644 / NCIMB 8303)]	0	137.146	45	16	26	16	439	46.9	5.64	94.15	16	1
TRUE	High	Master Protein	ProteinCenter:sp_tr_canonical	Q727R3 submitted name: Electron transport complex protein RnfC, putative [OS=Desulfovibrio vulgaris (strain Hildenborough / ATCC 29579 / DSM 644 / NCIMB 8303)]	0	119.542	60	14	26	14	401	43.5	7.64	91.94	14	1
TRUE	High	Master Protein	ProteinCenter:sp_tr_canonical	Q72DA8 submitted name: Uncharacterized protein [OS=Desulfovibrio vulgaris (strain Hildenborough / ATCC 29579 / DSM 644 / NCIMB 8303)]	0	135.876	52	14	26	14	388	42.2	5.44	119.81	14	1
TRUE	High	Master Protein	ProteinCenter:sp_tr_canonical	Q72EB3 Nitrogen fixation protein NifU [OS=Desulfovibrio vulgaris (strain Hildenborough / ATCC 29579 / DSM 644 / NCIMB 8303)]	0	115.013	56	13	26	13	281	31	5.2	82.1	13	1
TRUE	High	Master Protein	ProteinCenter:sp_tr_canonical	Q72E01 ATP synthase subunit delta [OS=Desulfovibrio vulgaris (strain Hildenborough / ATCC 29579 / DSM 644 / NCIMB 8303)]	0	89.059	76	16	26	16	183	20.1	9.48	69.37	16	1
TRUE	High	Master Protein	ProteinCenter:sp_tr_canonical	Q728N2 Ferrous iron transport protein B [OS=Desulfovibrio vulgaris (strain Hildenborough / ATCC 29579 / DSM 644 / NCIMB 8303)]	0	137.264	37	22	25	22	732	79.6	5.31	98.5	22	1
TRUE	High	Master Protein	ProteinCenter:sp_tr_canonical	Q72WL8 submitted name: Glycosyl transferase, group 1/2 family protein [OS=Desulfovibrio vulgaris (strain Hildenborough / ATCC 29579 / DSM 644 / NCIMB 8303)]	0	125.905	40	17	25	17	718	78.7	6.18	108.16	17	1
TRUE	High	Master Protein	ProteinCenter:sp_tr_canonical	Q72AS0 submitted name: Periplasmic [NiFe] hydrogenase, large subunit, isozyme 1 [OS=Desulfovibrio vulgaris (strain Hildenborough / ATCC 29579 / DSM 644 / NCIMB 8303)]	0	103.325	34	15	25	15	566	62.7	7.96	76.49	15	1
TRUE	High	Master Protein	ProteinCenter:sp_tr_canonical	Q72AV5 Aspartyl/glutamyl-tRNA(Asn/Gln) amidotransferase subunit B [OS=Desulfovibrio vulgaris (strain Hildenborough / ATCC 29579 / DSM 644 / NCIMB 8303)]	0	133.585	48	18	25	18	476	52.4	5.43	95.4	18	1
TRUE	High	Master Protein	ProteinCenter:sp_tr_canonical	Q72F25 submitted name: Glycolate oxidase, subunit GlcD, putative [OS=Desulfovibrio vulgaris (strain Hildenborough / ATCC 29579 / DSM 644 / NCIMB 8303)]	0	117.144	51	17	25	17	460	48.2	5.72	82.55	17	1
TRUE	High	Master Protein	ProteinCenter:sp_tr_canonical	Q728D5 Bifunctional protein GlmU [OS=Desulfovibrio vulgaris (strain Hildenborough / ATCC 29579 / DSM 644 / NCIMB 8303)]	0	126.187	59	17	25	17	455	48.2	6.6	85.09	17	1
TRUE	High	Master Protein	ProteinCenter:sp_tr_canonical	Q729Q8 submitted name: Carbon monoxide-induced hydrogenase CooH, putative [OS=Desulfovibrio vulgaris (strain Hildenborough / ATCC 29579 / DSM 644 / NCIMB 8303)]	0	113.006	70	19	25	19	366	40.7	5.85	75.97	19	1
TRUE	High	Master Protein	ProteinCenter:sp_tr_canonical	Q727S1 submitted name: Dehydrogenase, FMN-dependent family [OS=Desulfovibrio vulgaris (strain Hildenborough / ATCC 29579 / DSM 644 / NCIMB 8303)]	0	114.996	57	14	25	14	341	34.9	6.68	92.36	14	1
TRUE	High	Master Protein	ProteinCenter:sp_tr_canonical	Q72DA4 Uracil phosphoribosyltransferase [OS=Desulfovibrio vulgaris (strain Hildenborough / ATCC 29579 / DSM 644 / NCIMB 8303)]	0	91.025	75	14	25	14	208	22.7	6.14	84.3	14	1
TRUE	High	Master Protein	ProteinCenter:sp_tr_canonical	Q72G02 Efflux pump membrane transporter [OS=Desulfovibrio vulgaris (strain Hildenborough / ATCC 29579 / DSM 644 / NCIMB 8303)]	0	136.151	26	18	24	18	1046	113.6	5.47	92.34	18	1
TRUE	High	Master Protein	ProteinCenter:sp_tr_canonical	Q72EI7 submitted name: Methyl-accepting chemotaxis protein [OS=Desulfovibrio vulgaris (strain Hildenborough / ATCC 29579 / DSM 644 / NCIMB 8303)]	0	132.494	43	19	24	17	652	68.7	5.21	87.52	19	1
TRUE	High	Master Protein	ProteinCenter:sp_tr_canonical	Q72C59 Probable glycine dehydrogenase (decarboxylating) subunit 1 [OS=Desulfovibrio vulgaris (strain Hildenborough / ATCC 29579 / DSM 644 / NCIMB 8303)]	0	84.163	44	14	24	14	443	48.1	5.82	72.14	14	1
TRUE	High	Master Protein	ProteinCenter:sp_tr_canonical	Q72ET0 Phosphoribosylamine--glycine ligase [OS=Desulfovibrio vulgaris (strain Hildenborough / ATCC 29579 / DSM 644 / NCIMB 8303)]	0	121.184	54	15	24	15	424	44.7	5.11	93.49	15	1
TRUE	High	Master Protein	ProteinCenter:sp_tr_canonical	Q72BI1 LL-diaminopimelate aminotransferase [OS=Desulfovibrio vulgaris (strain Hildenborough / ATCC 29579 / DSM 644 / NCIMB 8303)]	0	106.128	51	16	24	16	388	42.6	5.59	79.53	16	1
TRUE	High	Master Protein	ProteinCenter:sp_tr_canonical	Q72EU1 Isocitrate dehydrogenase (NADP(+)) [OS=Desulfovibrio vulgaris (strain Hildenborough / ATCC 29579 / DSM 644 / NCIMB 8303)]	0	105.526	53	17	24	17	380	41.5	5.68	79.6	17	1
TRUE	High	Master Protein	ProteinCenter:sp_tr_canonical	Q72F61 submitted name: Alcohol dehydrogenase, iron-containing [OS=Desulfovibrio vulgaris (strain Hildenborough / ATCC 29579 / DSM 644 / NCIMB 8303)]	0	90.656	54	15	24	15	357	39.4	5.64	73.14	15	1
TRUE	High	Master Protein	ProteinCenter:sp_tr_canonical	P62214 Protein RecA [OS=Desulfovibrio vulgaris (strain Hildenborough / ATCC 29579 / DSM 644 / NCIMB 8303)]	0	83.865	57	15	24	15	357	38.4	5.78	66.5	15	1
TRUE	High	Master Protein	ProteinCenter:sp_tr_canonical	Q72C27 submitted name: Thioredoxin reductase, putative [OS=Desulfovibrio vulgaris (strain Hildenborough / ATCC 29579 / DSM 644 / NCIMB 8303)]	0	120.196	77	16	24	16	309	32.6	5.06	83.41	16	1
TRUE	High	Master Protein	ProteinCenter:sp_tr_canonical	Q729F2 submitted name: Hydrogenase, putative [OS=Desulfovibrio vulgaris (strain Hildenborough / ATCC 29579 / DSM 644 / NCIMB 8303)]	0	107.402	64	13	24	13	283	31	5.52	88.36	13	1
TRUE	High	Master Protein	ProteinCenter:sp_tr_canonical	Q72BU7 submitted name: Lipoprotein, putative [OS=Desulfovibrio vulgaris (strain Hildenborough / ATCC 29579 / DSM 644 / NCIMB 8303)]	0	73.349	71	11	24	11	188	20.4	6.05	85.86	11	1
TRUE	High	Master Protein	ProteinCenter:sp_tr_canonical	Q72DM2 submitted name: Conserved domain protein [OS=Desulfovibrio vulgaris (strain Hildenborough / ATCC 29579 / DSM 644 / NCIMB 8303)]	0	94.756	43	15	23	15	979	109.7	9.85	76.04	15	1
TRUE	High	Master Protein	ProteinCenter:sp_tr_canonical	Q72AX1 submitted name: Methyl-accepting chemotaxis protein [OS=Desulfovibrio vulgaris (strain Hildenborough / ATCC 29579 / DSM 644 / NCIMB 8303)]	0	114.321	35	18	23	16	771	82.2	5.4	85.67	18	1
TRUE	High	Master Protein	ProteinCenter:sp_tr_canonical	P24092 High-molecular-weight cytochrome c [OS=Desulfovibrio vulgaris (strain Hildenborough / ATCC 29579 / DSM 644 / NCIMB 8303)]	0	66.839	26	16	23	16	545	58.9	8.57	46.42	16	1
TRUE	High	Master Protein	ProteinCenter:sp_tr_canonical	Q72D36 Argininosuccinate lyase [OS=Desulfovibrio vulgaris (strain Hildenborough / ATCC 29579 / DSM 644 / NCIMB 8303)]	0	110.671	44	14	23	14	460	51	5.43	85.54	14	1
TRUE	High	Master Protein	ProteinCenter:sp_tr_canonical	Q72CK1 Phosphoglucosamine mutase [OS=Desulfovibrio vulgaris (strain Hildenborough / ATCC 29579 / DSM 644 / NCIMB 8303)]	0	95.994	44	13	23	13	450	49.2	6.18	85.21	13	1
TRUE	High	Master Protein	ProteinCenter:sp_tr_canonical	Q725J7 submitted name: UDP-glucose/GDP-mannose dehydrogenase family protein [OS=Desulfovibrio vulgaris (strain Hildenborough / ATCC 29579 / DSM 644 / NCIMB 8303)]	0	106.894	49	15	23	15	440	47.8	5.69	88.03	15	1
TRUE	High	Master Protein	ProteinCenter:sp_tr_canonical	Q72BR0 50S ribosomal protein L25 [OS=Desulfovibrio vulgaris (strain Hildenborough / ATCC 29579 / DSM 644 / NCIMB 8303)]	0	91.793	71	12	23	12	190	21.5	8.75	76.77	12	1
TRUE	High	Master Protein	ProteinCenter:sp_tr_canonical	Q72AK5 submitted name: Excinuclease ABC, A subunit [OS=Desulfovibrio vulgaris (strain Hildenborough / ATCC 29579 / DSM 644 / NCIMB 8303)]	0	102.073	26	17	22	17	956	104	7.52	74.65	17	1
TRUE	High	Master Protein	ProteinCenter:sp_tr_canonical	Q72C52 submitted name: Radical SAM domain protein [OS=Desulfovibrio vulgaris (strain Hildenborough / ATCC 29579 / DSM 644 / NCIMB 8303)]	0	101.622	27	18	22	18	864	97.3	6.33	70.08	18	1
TRUE	High	Master Protein	ProteinCenter:sp_tr_canonical	Q72CU2 Lon protease [OS=Desulfovibrio vulgaris (strain Hildenborough / ATCC 29579 / DSM 644 / NCIMB 8303)]	0	84.422	26	16	22	15	856	93.8	5.38	58.41	16	1
TRUE	High	Master Protein	ProteinCenter:sp_tr_canonical	Q72CK5 ATP-dependent zinc metalloprotease FtsH [OS=Desulfovibrio vulgaris (strain Hildenborough / ATCC 29579 / DSM 644 / NCIMB 8303)]	0	108.984	38	16	22	16	656	71.7	5.4	83.51	16	1
TRUE	High	Master Protein	ProteinCenter:sp_tr_canonical	Q72AQ0 submitted name: DAK2 domain/degV family protein [OS=Desulfovibrio vulgaris (strain Hildenborough / ATCC 29579 / DSM 644 / NCIMB 8303)]	0	97.21	30	13	22	13	637	68.9	5.83	75.11	13	1
TRUE	High	Master Protein	ProteinCenter:sp_tr_canonical	Q726S1 submitted name: Methyl-accepting chemotaxis protein, putative [OS=Desulfovibrio vulgaris (strain Hildenborough / ATCC 29579 / DSM 644 / NCIMB 8303)]	0	107.334	42	16	22	14	550	58.6	5.21	73.03	16	1
TRUE	High	Master Protein	ProteinCenter:sp_tr_canonical	Q72AP3 submitted name: Nif-specific regulatory protein [OS=Desulfovibrio vulgaris (strain Hildenborough / ATCC 29579 / DSM 644 / NCIMB 8303)]	0	75.778	31	13	22	13	529	59	7.34	66.08	13	1
TRUE	High	Master Protein	ProteinCenter:sp_tr_canonical	Q729Z3 Tryptophanase [OS=Desulfovibrio vulgaris (strain Hildenborough / ATCC 29579 / DSM 644 / NCIMB 8303)]	0	82.501	41	15	22	15	462	51.3	6.3	70.12	15	1
TRUE	High	Master Protein	ProteinCenter:sp_tr_canonical	Q729K3 Acetylornithine aminotransferase [OS=Desulfovibrio vulgaris (strain Hildenborough / ATCC 29579 / DSM 644 / NCIMB 8303)]	0	77.765	42	14	22	14	399	43.5	6.39	63.85	14	1
TRUE	High	Master Protein	ProteinCenter:sp_tr_canonical	Q72DH6 Tyrosine--tRNA ligase [OS=Desulfovibrio vulgaris (strain Hildenborough / ATCC 29579 / DSM 644 / NCIMB 8303)]	0	79.374	54	17	22	17	398	44.4	6.3	63.3	17	1
TRUE	High	Master Protein	ProteinCenter:sp_tr_canonical	Q725S5 submitted name: Pyruvate flavodoxin/ferredoxin oxidoreductase, thiamine diP-binding domain protein [OS=Desulfovibrio vulgaris (strain Hildenborough / ATCC 29579 / DSM 644 / NCIMB 8303)]	0	104.803	46	12	22	12	357	38.4	5.77	82.89	12	1
TRUE	High	Master Protein	ProteinCenter:sp_tr_canonical	Q72AT9 submitted name: Peptidyl-prolyl cis-trans isomerase domain protein [OS=Desulfovibrio vulgaris (strain Hildenborough / ATCC 29579 / DSM 644 / NCIMB 8303)]	0	66.883	41	11	22	11	348	38.7	7.91	70.12	11	1
TRUE	High	Master Protein	ProteinCenter:sp_tr_canonical	Q72A54 submitted name: Fructose-1,6-bisphosphate aldolase, class II [OS=Desulfovibrio vulgaris (strain Hildenborough / ATCC 29579 / DSM 644 / NCIMB 8303)]	0	82.702	62	14	22	14	307	33.5	5.78	66.04	14	1
TRUE	High	Master Protein	ProteinCenter:sp_tr_canonical	P62364 ATP phosphoribosyltransferase [OS=Desulfovibrio vulgaris (strain Hildenborough / ATCC 29579 / DSM 644 / NCIMB 8303)]	0	81.166	54	12	22	12	293	32.3	6.06	74.89	12	1
TRUE	High	Master Protein	ProteinCenter:sp_tr_canonical	Q72ER8 submitted name: Uncharacterized protein [OS=Desulfovibrio vulgaris (strain Hildenborough / ATCC 29579 / DSM 644 / NCIMB 8303)]	0	83.79	68	14	22	14	273	30.1	4.92	75.76	14	1
TRUE	High	Master Protein	ProteinCenter:sp_tr_canonical	Q72E18 submitted name: Lipoprotein, putative [OS=Desulfovibrio vulgaris (strain Hildenborough / ATCC 29579 / DSM 644 / NCIMB 8303)]	0	76.818	67	13	22	13	196	21.1	9.29	62.88	13	1
TRUE	High	Master Protein	ProteinCenter:sp_tr_canonical	Q726K3 Peptidoglycan-associated protein [OS=Desulfovibrio vulgaris (strain Hildenborough / ATCC 29579 / DSM 644 / NCIMB 8303)]	0	78.432	68	11	22	11	167	18.5	8.69	67.54	11	1
TRUE	High	Master Protein	ProteinCenter:sp_tr_canonical	Q72CF3 50S ribosomal protein L17 [OS=Desulfovibrio vulgaris (strain Hildenborough / ATCC 29579 / DSM 644 / NCIMB 8303)]	0	78.756	61	9	22	9	133	14.6	10.93	75.3	9	1
TRUE	High	Master Protein	ProteinCenter:sp_tr_canonical	Q72AL5 10 kDa chaperonin [OS=Desulfovibrio vulgaris (strain Hildenborough / ATCC 29579 / DSM 644 / NCIMB 8303)]	0	57.716	75	9	22	9	95	10.3	5.26	50.28	9	1
TRUE	High	Master Protein	ProteinCenter:sp_tr_canonical	Q72AT7 Transcription-repair-coupling factor [OS=Desulfovibrio vulgaris (strain Hildenborough / ATCC 29579 / DSM 644 / NCIMB 8303)]	0	95.123	19	15	21	15	1160	129.3	6.19	67.22	15	1
TRUE	High	Master Protein	ProteinCenter:sp_tr_canonical	Q72ES3 DNA polymerase I [OS=Desulfovibrio vulgaris (strain Hildenborough / ATCC 29579 / DSM 644 / NCIMB 8303)]	0	81.991	20	15	21	15	1015	110	6.19	62.16	15	1
TRUE	High	Master Protein	ProteinCenter:sp_tr_canonical	Q727V7 submitted name: Uncharacterized protein [OS=Desulfovibrio vulgaris (strain Hildenborough / ATCC 29579 / DSM 644 / NCIMB 8303)]	0	106.389	23	17	21	17	1014	115.9	8.91	70.76	17	1
TRUE	High	Master Protein	ProteinCenter:sp_tr_canonical	Q72DH5 LPS-assembly protein LptD [OS=Desulfovibrio vulgaris (strain Hildenborough / ATCC 29579 / DSM 644 / NCIMB 8303)]	0	85.744	30	19	21	19	764	88.7	5.16	61.95	19	1
TRUE	High	Master Protein	ProteinCenter:sp_tr_canonical	Q72CR4 submitted name: Uncharacterized protein [OS=Desulfovibrio vulgaris (strain Hildenborough / ATCC 29579 / DSM 644 / NCIMB 8303)]	0	118.29	33	16	21	16	731	77.5	7.61	74.05	16	1
TRUE	High	Master Protein	ProteinCenter:sp_tr_canonical	Q72F77 submitted name: Uncharacterized protein [OS=Desulfovibrio vulgaris (strain Hildenborough / ATCC 29579 / DSM 644 / NCIMB 8303)]	0	92.514	44	18	21	18	656	72.3	8.12	53.64	18	1
TRUE	High	Master Protein	ProteinCenter:sp_tr_canonical	Q726M4 submitted name: Methyl-accepting chemotaxis protein [OS=Desulfovibrio vulgaris (strain Hildenborough / ATCC 29579 / DSM 644 / NCIMB 8303)]	0	82.25	35	15	21	13	587	62.9	5.14	65.58	15	1
TRUE	High	Master Protein	ProteinCenter:sp_tr_canonical	Q727Q1 submitted name: Metallo-beta-lactamase family protein [OS=Desulfovibrio vulgaris (strain Hildenborough / ATCC 29579 / DSM 644 / NCIMB 8303)]	0	77.901	41	15	21	15	385	43.7	6.95	59.42	15	1
TRUE	High	Master Protein	ProteinCenter:sp_tr_canonical	Q726J4 Carbamoyl-phosphate synthase small chain [OS=Desulfovibrio vulgaris (strain Hildenborough / ATCC 29579 / DSM 644 / NCIMB 8303)]	0	104.151	52	13	21	13	375	40.7	6.87	81.41	13	1
TRUE	High	Master Protein	ProteinCenter:sp_tr_canonical	Q72DF0 submitted name: DAK1 domain protein [OS=Desulfovibrio vulgaris (strain Hildenborough / ATCC 29579 / DSM 644 / NCIMB 8303)]	0	76.907	53	16	21	16	354	38.1	5.06	58.54	16	1
TRUE	High	Master Protein	ProteinCenter:sp_tr_canonical	Q72C18 Acetylglutamate kinase [OS=Desulfovibrio vulgaris (strain Hildenborough / ATCC 29579 / DSM 644 / NCIMB 8303)]	0	71.802	58	12	21	12	308	33.1	6.18	69.56	12	1
TRUE	High	Master Protein	ProteinCenter:sp_tr_canonical	Q72B54 submitted name: Oxidoreductase, short-chain dehydrogenase/reductase family [OS=Desulfovibrio vulgaris (strain Hildenborough / ATCC 29579 / DSM 644 / NCIMB 8303)]	0	86.095	68	11	21	11	253	27.2	7.06	71.49	11	1
TRUE	High	Master Protein	ProteinCenter:sp_tr_canonical	Q726S4 LUD_dom domain-containing protein [OS=Desulfovibrio vulgaris (strain Hildenborough / ATCC 29579 / DSM 644 / NCIMB 8303)]	0	81.673	63	11	21	11	209	22.6	5.21	81.79	11	1
TRUE	High	Master Protein	ProteinCenter:sp_tr_canonical	Q727A8 submitted name: Anaerobic ribonucleoside-triphosphate reductase, putative [OS=Desulfovibrio vulgaris (strain Hildenborough / ATCC 29579 / DSM 644 / NCIMB 8303)]	0	96.928	28	12	20	11	689	78.2	6.39	78.99	12	1
TRUE	High	Master Protein	ProteinCenter:sp_tr_canonical	Q72B88 Response_reg_2 domain-containing protein [OS=Desulfovibrio vulgaris (strain Hildenborough / ATCC 29579 / DSM 644 / NCIMB 8303)]	0	85.164	33	14	20	14	590	66.2	5.2	68.88	14	1
TRUE	High	Master Protein	ProteinCenter:sp_tr_canonical	Q72DT9 Signal recognition particle protein [OS=Desulfovibrio vulgaris (strain Hildenborough / ATCC 29579 / DSM 644 / NCIMB 8303)]	0	70.888	36	15	20	15	508	54.8	9.66	66.41	15	1
TRUE	High	Master Protein	ProteinCenter:sp_tr_canonical	Q726P7 Signal recognition particle receptor FtsY [OS=Desulfovibrio vulgaris (strain Hildenborough / ATCC 29579 / DSM 644 / NCIMB 8303)]	0	72.714	35	14	20	14	488	53.1	5.16	59.07	14	1
TRUE	High	Master Protein	ProteinCenter:sp_tr_canonical	Q72FQ2 Amidophosphoribosyltransferase [OS=Desulfovibrio vulgaris (strain Hildenborough / ATCC 29579 / DSM 644 / NCIMB 8303)]	0	87.454	44	15	20	15	462	51.7	7.49	69.64	15	1
TRUE	High	Master Protein	ProteinCenter:sp_tr_canonical	Q72AD6 ATP-dependent 6-phosphofructokinase [OS=Desulfovibrio vulgaris (strain Hildenborough / ATCC 29579 / DSM 644 / NCIMB 8303)]	0	75.827	42	12	20	12	444	48.1	6.54	65.01	12	1
TRUE	High	Master Protein	ProteinCenter:sp_tr_canonical	Q729L4 submitted name: Carboxyl-terminal protease [OS=Desulfovibrio vulgaris (strain Hildenborough / ATCC 29579 / DSM 644 / NCIMB 8303)]	0	74.754	42	13	20	13	428	46.7	5.95	61.95	13	1
TRUE	High	Master Protein	ProteinCenter:sp_tr_canonical	Q726X4 3-isopropylmalate dehydratase large subunit [OS=Desulfovibrio vulgaris (strain Hildenborough / ATCC 29579 / DSM 644 / NCIMB 8303)]	0	70.357	38	11	20	11	419	43.8	5.72	61.42	11	1
TRUE	High	Master Protein	ProteinCenter:sp_tr_canonical	Q72DT8 Aminotransferase [OS=Desulfovibrio vulgaris (strain Hildenborough / ATCC 29579 / DSM 644 / NCIMB 8303)]	0	75.782	42	10	20	10	393	42.5	5.6	78.66	10	1
TRUE	High	Master Protein	ProteinCenter:sp_tr_canonical	Q72BF2 Glycine cleavage system T protein [OS=Desulfovibrio vulgaris (strain Hildenborough / ATCC 29579 / DSM 644 / NCIMB 8303)]	0	115.898	46	13	20	13	362	39.3	6.15	71.28	13	1
TRUE	High	Master Protein	ProteinCenter:sp_tr_canonical	Q729F1 submitted name: Hydrogenase, putative [OS=Desulfovibrio vulgaris (strain Hildenborough / ATCC 29579 / DSM 644 / NCIMB 8303)]	0	71.472	35	11	20	11	360	39.4	7.28	67.43	11	1
TRUE	High	Master Protein	ProteinCenter:sp_tr_canonical	Q727E1 Peptide chain release factor 1 [OS=Desulfovibrio vulgaris (strain Hildenborough / ATCC 29579 / DSM 644 / NCIMB 8303)]	0	63.225	37	12	20	12	357	40	5.86	62.43	12	1
TRUE	High	Master Protein	ProteinCenter:sp_tr_canonical	Q72F75 submitted name: D-isomer specific 2-hydroxyacid dehydrogenase family protein [OS=Desulfovibrio vulgaris (strain Hildenborough / ATCC 29579 / DSM 644 / NCIMB 8303)]	0	99.329	54	11	20	11	301	32.2	5.72	72.35	11	1
TRUE	High	Master Protein	ProteinCenter:sp_tr_canonical	Q72DQ8 Uridylate kinase [OS=Desulfovibrio vulgaris (strain Hildenborough / ATCC 29579 / DSM 644 / NCIMB 8303)]	0	67.028	55	9	20	9	238	25.7	7.31	68.86	9	1
TRUE	High	Master Protein	ProteinCenter:sp_tr_canonical	Q72CQ5 Thiol peroxidase [OS=Desulfovibrio vulgaris (strain Hildenborough / ATCC 29579 / DSM 644 / NCIMB 8303)]	0	103.026	80	11	20	11	172	18.2	5.99	85.92	11	1
TRUE	High	Master Protein	ProteinCenter:sp_tr_canonical	Q728T4 50S ribosomal protein L13 [OS=Desulfovibrio vulgaris (strain Hildenborough / ATCC 29579 / DSM 644 / NCIMB 8303)]	0	63.916	52	8	20	8	144	16.4	9.79	66.7	8	1
TRUE	High	Master Protein	ProteinCenter:sp_tr_canonical	Q72CF7 30S ribosomal protein S13 [OS=Desulfovibrio vulgaris (strain Hildenborough / ATCC 29579 / DSM 644 / NCIMB 8303)]	0	69.982	61	9	20	9	122	13.8	10.87	76.43	9	1
TRUE	High	Master Protein	ProteinCenter:sp_tr_canonical	Q726T4 Histidine kinase [OS=Desulfovibrio vulgaris (strain Hildenborough / ATCC 29579 / DSM 644 / NCIMB 8303)]	0	97.044	19	15	19	15	1139	126.8	5.94	60.37	15	1
TRUE	High	Master Protein	ProteinCenter:sp_tr_canonical	Q72FQ7 DNA helicase [OS=Desulfovibrio vulgaris (strain Hildenborough / ATCC 29579 / DSM 644 / NCIMB 8303)]	0	82.439	24	14	19	14	719	80.1	7.03	60.69	14	1
TRUE	High	Master Protein	ProteinCenter:sp_tr_canonical	Q72EH0 submitted name: Methyl-accepting chemotaxis protein [OS=Desulfovibrio vulgaris (strain Hildenborough / ATCC 29579 / DSM 644 / NCIMB 8303)]	0	96.432	30	14	19	12	677	72.5	5.1	73.78	14	1
TRUE	High	Master Protein	ProteinCenter:sp_tr_canonical	Q726C9 submitted name: Fumarate reductase, flavoprotein subunit [OS=Desulfovibrio vulgaris (strain Hildenborough / ATCC 29579 / DSM 644 / NCIMB 8303)]	0	77.735	30	14	19	14	612	65.9	6.39	58.6	14	1
TRUE	High	Master Protein	ProteinCenter:sp_tr_canonical	Q725Q1 Dihydroxy-acid dehydratase [OS=Desulfovibrio vulgaris (strain Hildenborough / ATCC 29579 / DSM 644 / NCIMB 8303)]	0	87.982	31	12	19	12	554	57.8	6.33	80.32	12	1
TRUE	High	Master Protein	ProteinCenter:sp_tr_canonical	Q725L9 GTPase Der [OS=Desulfovibrio vulgaris (strain Hildenborough / ATCC 29579 / DSM 644 / NCIMB 8303)]	0	49.936	27	12	19	12	491	54.5	6.21	45.28	12	1
TRUE	High	Master Protein	ProteinCenter:sp_tr_canonical	Q726E3 submitted name: Threonine synthase [OS=Desulfovibrio vulgaris (strain Hildenborough / ATCC 29579 / DSM 644 / NCIMB 8303)]	0	76.339	30	11	19	11	470	51.3	6.18	64.27	11	1
TRUE	High	Master Protein	ProteinCenter:sp_tr_canonical	Q72WL4 submitted name: Radical SAM domain protein [OS=Desulfovibrio vulgaris (strain Hildenborough / ATCC 29579 / DSM 644 / NCIMB 8303)]	0	51.371	35	13	19	13	468	53.6	5.91	44.83	13	1
TRUE	High	Master Protein	ProteinCenter:sp_tr_canonical	Q726K4 Tol-Pal system protein TolB [OS=Desulfovibrio vulgaris (strain Hildenborough / ATCC 29579 / DSM 644 / NCIMB 8303)]	0	89.077	40	13	19	13	442	48.1	9.2	72.7	13	1
TRUE	High	Master Protein	ProteinCenter:sp_tr_canonical	Q72FH6 Serine--tRNA ligase [OS=Desulfovibrio vulgaris (strain Hildenborough / ATCC 29579 / DSM 644 / NCIMB 8303)]	0	67.689	29	11	19	11	424	47.5	5.78	61.43	11	1
TRUE	High	Master Protein	ProteinCenter:sp_tr_canonical	Q72FE8 submitted name: Uncharacterized protein [OS=Desulfovibrio vulgaris (strain Hildenborough / ATCC 29579 / DSM 644 / NCIMB 8303)]	0	88.832	43	11	19	11	408	44.9	4.84	79.31	11	1
TRUE	High	Master Protein	ProteinCenter:sp_tr_canonical	Q72CN4 Malonyl CoA-acyl carrier protein transacylase [OS=Desulfovibrio vulgaris (strain Hildenborough / ATCC 29579 / DSM 644 / NCIMB 8303)]	0	74.003	45	11	19	11	317	33.6	5.54	72.52	11	1
TRUE	High	Master Protein	ProteinCenter:sp_tr_canonical	Q72EC8 Sirohydrochlorin cobaltochelatase CbiKP [OS=Desulfovibrio vulgaris (strain Hildenborough / ATCC 29579 / DSM 644 / NCIMB 8303)]	0	87.26	50	9	19	9	297	31.8	6.39	79.34	9	1
TRUE	High	Master Protein	ProteinCenter:sp_tr_canonical	Q72E27 submitted name: Amino acid ABC transporter, amino acid-binding protein [OS=Desulfovibrio vulgaris (strain Hildenborough / ATCC 29579 / DSM 644 / NCIMB 8303)]	0	72.397	48	10	19	10	275	30.4	7.18	60.95	10	1
TRUE	High	Master Protein	ProteinCenter:sp_tr_canonical	Q727B2 Orotate phosphoribosyltransferase [OS=Desulfovibrio vulgaris (strain Hildenborough / ATCC 29579 / DSM 644 / NCIMB 8303)]	0	71.491	58	9	19	9	186	20.1	6.79	62.58	9	1
TRUE	High	Master Protein	ProteinCenter:sp_tr_canonical	Q72DQ9 Ribosome-recycling factor [OS=Desulfovibrio vulgaris (strain Hildenborough / ATCC 29579 / DSM 644 / NCIMB 8303)]	0	69.931	51	11	19	11	186	21	6.89	64.34	11	1
TRUE	High	Master Protein	ProteinCenter:sp_tr_canonical	Q72CG1 50S ribosomal protein L15 [OS=Desulfovibrio vulgaris (strain Hildenborough / ATCC 29579 / DSM 644 / NCIMB 8303)]	0	58.429	62	10	19	10	148	15.8	9.89	61.69	10	1
TRUE	High	Master Protein	ProteinCenter:sp_tr_canonical	Q72D99 Universal stress protein [OS=Desulfovibrio vulgaris (strain Hildenborough / ATCC 29579 / DSM 644 / NCIMB 8303)]	0	57.069	54	7	19	7	147	15.6	6.16	55.07	7	1
TRUE	High	Master Protein	ProteinCenter:sp_tr_canonical	Q72CH3 50S ribosomal protein L16 [OS=Desulfovibrio vulgaris (strain Hildenborough / ATCC 29579 / DSM 644 / NCIMB 8303)]	0	38.974	53	7	19	7	137	15	11.24	46.01	7	1
TRUE	High	Master Protein	ProteinCenter:sp_tr_canonical	Q72CG6 30S ribosomal protein S8 [OS=Desulfovibrio vulgaris (strain Hildenborough / ATCC 29579 / DSM 644 / NCIMB 8303)]	0	62.332	60	11	19	11	126	13.9	9.26	56.33	11	1
TRUE	High	Master Protein	ProteinCenter:sp_tr_canonical	Q72EE5 DD-transpeptidase [OS=Desulfovibrio vulgaris (strain Hildenborough / ATCC 29579 / DSM 644 / NCIMB 8303)]	0	100.912	28	16	18	16	807	88.6	7.25	65.05	16	1
TRUE	High	Master Protein	ProteinCenter:sp_tr_canonical	Q729U8 submitted name: AMP-binding protein [OS=Desulfovibrio vulgaris (strain Hildenborough / ATCC 29579 / DSM 644 / NCIMB 8303)]	0	77.333	25	10	18	10	551	60.6	5.74	65.74	10	1
TRUE	High	Master Protein	ProteinCenter:sp_tr_canonical	Q72EB0 submitted name: Methyl-accepting chemotaxis protein [OS=Desulfovibrio vulgaris (strain Hildenborough / ATCC 29579 / DSM 644 / NCIMB 8303)]	0	66.19	30	13	18	11	528	55.9	5.17	59.22	13	1
TRUE	High	Master Protein	ProteinCenter:sp_tr_canonical	Q72EE1 submitted name: Uncharacterized protein [OS=Desulfovibrio vulgaris (strain Hildenborough / ATCC 29579 / DSM 644 / NCIMB 8303)]	0	72.255	34	9	18	9	462	50	6.84	72.36	9	1
TRUE	High	Master Protein	ProteinCenter:sp_tr_canonical	Q725H4 Glucose-6-phosphate isomerase [OS=Desulfovibrio vulgaris (strain Hildenborough / ATCC 29579 / DSM 644 / NCIMB 8303)]	0	73.763	38	13	18	13	447	48.7	6.16	57.64	13	1
TRUE	High	Master Protein	ProteinCenter:sp_tr_canonical	Q72AY9 submitted name: Peptidase, M23/M37 family [OS=Desulfovibrio vulgaris (strain Hildenborough / ATCC 29579 / DSM 644 / NCIMB 8303)]	0	62.837	29	11	18	11	440	48.3	7.37	46.33	11	1
TRUE	High	Master Protein	ProteinCenter:sp_tr_canonical	Q726D3 UDP-N-acetylglucosamine 1-carboxyvinyltransferase [OS=Desulfovibrio vulgaris (strain Hildenborough / ATCC 29579 / DSM 644 / NCIMB 8303)]	0	70.478	41	11	18	11	417	44.8	6.98	60.6	11	1
TRUE	High	Master Protein	ProteinCenter:sp_tr_canonical	Q72DT6 EPSP_synthase domain-containing protein [OS=Desulfovibrio vulgaris (strain Hildenborough / ATCC 29579 / DSM 644 / NCIMB 8303)]	0	79.092	47	8	18	8	394	40.4	5.14	69.73	8	1
TRUE	High	Master Protein	ProteinCenter:sp_tr_canonical	Q72EV6 Bifunctional chorismate mutase/prephenate dehydratase [OS=Desulfovibrio vulgaris (strain Hildenborough / ATCC 29579 / DSM 644 / NCIMB 8303)]	0	93.166	46	13	18	12	391	42.9	5.83	59.2	13	1
TRUE	High	Master Protein	ProteinCenter:sp_tr_canonical	Q72AI0 submitted name: Metallo-beta-lactamase family protein [OS=Desulfovibrio vulgaris (strain Hildenborough / ATCC 29579 / DSM 644 / NCIMB 8303)]	0	69.836	32	9	18	9	391	43	5.38	74.14	9	1
TRUE	High	Master Protein	ProteinCenter:sp_tr_canonical	Q72ES5 submitted name: Aminotransferase, class V [OS=Desulfovibrio vulgaris (strain Hildenborough / ATCC 29579 / DSM 644 / NCIMB 8303)]	0	78.548	43	12	18	12	389	41.3	7.78	59.25	12	1
TRUE	High	Master Protein	ProteinCenter:sp_tr_canonical	P33389 Protein DVU_0535 [OS=Desulfovibrio vulgaris (strain Hildenborough / ATCC 29579 / DSM 644 / NCIMB 8303)]	0	78.723	47	14	18	14	370	40	7.23	50.57	14	1
TRUE	High	Master Protein	ProteinCenter:sp_tr_canonical	Q72FW5 Spermidine/putrescine import ATP-binding protein PotA [OS=Desulfovibrio vulgaris (strain Hildenborough / ATCC 29579 / DSM 644 / NCIMB 8303)]	0	83.245	41	12	18	12	368	41.3	5.22	56.1	12	1
TRUE	High	Master Protein	ProteinCenter:sp_tr_canonical	Q72CS6 3-oxoacyl-[acyl-carrier-protein] synthase 3 [OS=Desulfovibrio vulgaris (strain Hildenborough / ATCC 29579 / DSM 644 / NCIMB 8303)]	0	92.289	50	10	18	10	330	34.6	5.17	78.56	10	1
TRUE	High	Master Protein	ProteinCenter:sp_tr_canonical	Q72AZ8 submitted name: Lipoprotein, putative [OS=Desulfovibrio vulgaris (strain Hildenborough / ATCC 29579 / DSM 644 / NCIMB 8303)]	0	113.578	62	10	18	10	318	34.6	5.21	73.16	10	1
TRUE	High	Master Protein	ProteinCenter:sp_tr_canonical	Q72AV0 Porphobilinogen deaminase [OS=Desulfovibrio vulgaris (strain Hildenborough / ATCC 29579 / DSM 644 / NCIMB 8303)]	0	82.262	47	12	18	12	315	34	6.15	56.4	12	1
TRUE	High	Master Protein	ProteinCenter:sp_tr_canonical	Q72AX2 4-hydroxy-tetrahydrodipicolinate synthase [OS=Desulfovibrio vulgaris (strain Hildenborough / ATCC 29579 / DSM 644 / NCIMB 8303)]	0	62.88	41	11	18	11	292	31.9	5.71	52.58	11	1
TRUE	High	Master Protein	ProteinCenter:sp_tr_canonical	Q72F91 Bifunctional protein FolD [OS=Desulfovibrio vulgaris (strain Hildenborough / ATCC 29579 / DSM 644 / NCIMB 8303)]	0	78.923	70	11	18	11	286	30.4	6.77	62.2	11	1
TRUE	High	Master Protein	ProteinCenter:sp_tr_canonical	Q72CI5 30S ribosomal protein S12 [OS=Desulfovibrio vulgaris (strain Hildenborough / ATCC 29579 / DSM 644 / NCIMB 8303)]	0	58.261	55	9	18	9	123	13.9	11.43	53.22	9	1
TRUE	High	Master Protein	ProteinCenter:sp_tr_canonical	Q72DU4 50S ribosomal protein L19 [OS=Desulfovibrio vulgaris (strain Hildenborough / ATCC 29579 / DSM 644 / NCIMB 8303)]	0	34.4	41	7	18	7	115	13.5	10.9	51.38	7	1
TRUE	High	Master Protein	ProteinCenter:sp_tr_canonical	Q72DH3 30S ribosomal protein S6 [OS=Desulfovibrio vulgaris (strain Hildenborough / ATCC 29579 / DSM 644 / NCIMB 8303)]	0	51.678	68	8	18	8	101	11.4	5.5	59.96	8	1
TRUE	High	Master Protein	ProteinCenter:sp_tr_canonical	Q72CH1 30S ribosomal protein S17 [OS=Desulfovibrio vulgaris (strain Hildenborough / ATCC 29579 / DSM 644 / NCIMB 8303)]	0	44.11	56	6	18	6	88	10.3	10.24	53.05	6	1
TRUE	High	Master Protein	ProteinCenter:sp_tr_canonical	Q72DE8 submitted name: Multiphosphoryl transfer protein, putative [OS=Desulfovibrio vulgaris (strain Hildenborough / ATCC 29579 / DSM 644 / NCIMB 8303)]	0	74.393	21	9	17	9	854	87.1	4.98	69.86	9	1
TRUE	High	Master Protein	ProteinCenter:sp_tr_canonical	Q72DW4 submitted name: AsmA family protein [OS=Desulfovibrio vulgaris (strain Hildenborough / ATCC 29579 / DSM 644 / NCIMB 8303)]	0	80.918	32	15	17	15	701	73.2	7.03	49.6	15	1
TRUE	High	Master Protein	ProteinCenter:sp_tr_canonical	P35841 Chemoreceptor protein A [OS=Desulfovibrio vulgaris (strain Hildenborough / ATCC 29579 / DSM 644 / NCIMB 8303)]	0	81.847	28	13	17	11	669	72.9	4.98	58.38	13	1
TRUE	High	Master Protein	ProteinCenter:sp_tr_canonical	Q72ER9 SelB translation factor [OS=Desulfovibrio vulgaris (strain Hildenborough / ATCC 29579 / DSM 644 / NCIMB 8303)]	0	58.661	28	14	17	14	642	69.9	7.27	45.09	14	1
TRUE	High	Master Protein	ProteinCenter:sp_tr_canonical	Q728L8 submitted name: Methyl-accepting chemotaxis protein [OS=Desulfovibrio vulgaris (strain Hildenborough / ATCC 29579 / DSM 644 / NCIMB 8303)]	0	76.389	26	13	17	11	626	66.9	5.68	53.76	13	1
TRUE	High	Master Protein	ProteinCenter:sp_tr_canonical	Q729N0 submitted name: 3-octaprenyl-4-hydroxybenzoate carboxy-lyase family protein [OS=Desulfovibrio vulgaris (strain Hildenborough / ATCC 29579 / DSM 644 / NCIMB 8303)]	0	58.449	22	13	17	13	612	68.2	7.05	45.27	13	1
TRUE	High	Master Protein	ProteinCenter:sp_tr_canonical	Q729N3 submitted name: Methyl-accepting chemotaxis protein, putative [OS=Desulfovibrio vulgaris (strain Hildenborough / ATCC 29579 / DSM 644 / NCIMB 8303)]	0	65.11	28	11	17	9	589	62.9	5.2	56.12	11	1
TRUE	High	Master Protein	ProteinCenter:sp_tr_canonical	Q726L8 submitted name: ATP-dependent RNA helicase, DEAD/DEAH box family [OS=Desulfovibrio vulgaris (strain Hildenborough / ATCC 29579 / DSM 644 / NCIMB 8303)]	0	84.618	32	10	17	10	577	64.1	6.98	67.2	10	1
TRUE	High	Master Protein	ProteinCenter:sp_tr_canonical	Q729Y7 submitted name: TPR domain protein [OS=Desulfovibrio vulgaris (strain Hildenborough / ATCC 29579 / DSM 644 / NCIMB 8303)]	0	59.929	29	10	17	10	575	63.3	4.96	58.16	10	1
TRUE	High	Master Protein	ProteinCenter:sp_tr_canonical	Q72FE1 submitted name: Uncharacterized protein [OS=Desulfovibrio vulgaris (strain Hildenborough / ATCC 29579 / DSM 644 / NCIMB 8303)]	0	109.567	49	13	17	13	505	54.2	4.65	67.93	13	1
TRUE	High	Master Protein	ProteinCenter:sp_tr_canonical	Q725P3 submitted name: Transcriptional regulatory protein zraR [OS=Desulfovibrio vulgaris (strain Hildenborough / ATCC 29579 / DSM 644 / NCIMB 8303)]	0	85.661	41	11	17	11	459	50.7	5.92	67.05	11	1
TRUE	High	Master Protein	ProteinCenter:sp_tr_canonical	Q725H6 submitted name: Sigma-54 dependent transcriptional regulator/response regulator [OS=Desulfovibrio vulgaris (strain Hildenborough / ATCC 29579 / DSM 644 / NCIMB 8303)]	0	70.332	35	12	17	12	459	51.3	5.53	57.86	12	1
TRUE	High	Master Protein	ProteinCenter:sp_tr_canonical	Q72BM0 Phenylacetate-coenzyme A ligase [OS=Desulfovibrio vulgaris (strain Hildenborough / ATCC 29579 / DSM 644 / NCIMB 8303)]	0	75.517	41	15	17	15	435	48.6	6.81	54.53	15	1
TRUE	High	Master Protein	ProteinCenter:sp_tr_canonical	Q72AQ3 submitted name: Anaerobic glycerol-3-phosphate dehydrogenase, B subunit, putative [OS=Desulfovibrio vulgaris (strain Hildenborough / ATCC 29579 / DSM 644 / NCIMB 8303)]	0	94.221	36	12	17	12	427	45.7	6.6	67.3	12	1
TRUE	High	Master Protein	ProteinCenter:sp_tr_canonical	Q726X1 3-isopropylmalate dehydrogenase [OS=Desulfovibrio vulgaris (strain Hildenborough / ATCC 29579 / DSM 644 / NCIMB 8303)]	0	92.092	53	13	17	13	357	37.7	5.2	59.92	13	1
TRUE	High	Master Protein	ProteinCenter:sp_tr_canonical	Q728R9 Phenylalanine--tRNA ligase alpha subunit [OS=Desulfovibrio vulgaris (strain Hildenborough / ATCC 29579 / DSM 644 / NCIMB 8303)]	0	59.601	31	11	17	11	345	38.5	5.83	44.08	11	1
TRUE	High	Master Protein	ProteinCenter:sp_tr_canonical	Q729E8 submitted name: Heterodisulfide reductase, B subunit [OS=Desulfovibrio vulgaris (strain Hildenborough / ATCC 29579 / DSM 644 / NCIMB 8303)]	0	74.745	45	10	17	10	334	35.1	6.52	55.73	10	1
TRUE	High	Master Protein	ProteinCenter:sp_tr_canonical	Q72BQ9 Ribose-phosphate pyrophosphokinase [OS=Desulfovibrio vulgaris (strain Hildenborough / ATCC 29579 / DSM 644 / NCIMB 8303)]	0	59.271	47	12	17	12	312	33.4	6.86	53.33	12	1
TRUE	High	Master Protein	ProteinCenter:sp_tr_canonical	Q72WF7 submitted name: CRISPR-associated protein, TM1801 family [OS=Desulfovibrio vulgaris (strain Hildenborough / ATCC 29579 / DSM 644 / NCIMB 8303)]	0	65.1	42	11	17	11	290	32.3	7.52	46.6	11	1
TRUE	High	Master Protein	ProteinCenter:sp_tr_canonical	Q72DY5 Enoyl-[acyl-carrier-protein] reductase [NADH] [OS=Desulfovibrio vulgaris (strain Hildenborough / ATCC 29579 / DSM 644 / NCIMB 8303)]	0	61.685	50	10	17	10	254	27	6.06	58.06	10	1
TRUE	High	Master Protein	ProteinCenter:sp_tr_canonical	Q727T0 submitted name: CBS domain protein/ACT domain protein [OS=Desulfovibrio vulgaris (strain Hildenborough / ATCC 29579 / DSM 644 / NCIMB 8303)]	0	55.265	62	11	17	11	227	25.6	5.57	59.29	11	1
TRUE	High	Master Protein	ProteinCenter:sp_tr_canonical	Q729V1 Alkyl hydroperoxide reductase C [OS=Desulfovibrio vulgaris (strain Hildenborough / ATCC 29579 / DSM 644 / NCIMB 8303)]	0	82.815	69	10	17	10	204	22.2	5.41	73.87	10	1
TRUE	High	Master Protein	ProteinCenter:sp_tr_canonical	Q728T3 30S ribosomal protein S9 [OS=Desulfovibrio vulgaris (strain Hildenborough / ATCC 29579 / DSM 644 / NCIMB 8303)]	0	41.103	59	8	17	8	130	14.9	10.86	49	8	1
TRUE	High	Master Protein	ProteinCenter:sp_tr_canonical	Q72DK2 50S ribosomal protein L21 [OS=Desulfovibrio vulgaris (strain Hildenborough / ATCC 29579 / DSM 644 / NCIMB 8303)]	0	54.073	61	8	17	8	102	11.3	9.57	49.87	8	1
TRUE	High	Master Protein	ProteinCenter:sp_tr_canonical	Q72B89 submitted name: ATPase, histidine kinase-, DNA gyrase B-, and HSP90-like domain protein [OS=Desulfovibrio vulgaris (strain Hildenborough / ATCC 29579 / DSM 644 / NCIMB 8303)]	0	61.491	18	13	16	13	981	111.2	6.19	45.25	13	1
TRUE	High	Master Protein	ProteinCenter:sp_tr_canonical	Q72AU7 Endopeptidase La [OS=Desulfovibrio vulgaris (strain Hildenborough / ATCC 29579 / DSM 644 / NCIMB 8303)]	0	63.774	19	12	16	12	806	89.5	6.8	54.72	12	1
TRUE	High	Master Protein	ProteinCenter:sp_tr_canonical	Q72AN0 submitted name: Methyl-accepting chemotaxis protein [OS=Desulfovibrio vulgaris (strain Hildenborough / ATCC 29579 / DSM 644 / NCIMB 8303)]	0	70.467	25	15	16	13	720	78.1	5.2	47.2	15	1
TRUE	High	Master Protein	ProteinCenter:sp_tr_canonical	Q72AH6 MIT_C domain-containing protein [OS=Desulfovibrio vulgaris (strain Hildenborough / ATCC 29579 / DSM 644 / NCIMB 8303)]	0	57.18	27	13	16	13	689	78.4	5.88	34.68	13	1
TRUE	High	Master Protein	ProteinCenter:sp_tr_canonical	Q72FB5 submitted name: Anaerobic ribonucleoside-triphosphate reductase, putative [OS=Desulfovibrio vulgaris (strain Hildenborough / ATCC 29579 / DSM 644 / NCIMB 8303)]	0	89.697	25	8	16	7	681	77.2	6.67	58.76	8	1
TRUE	High	Master Protein	ProteinCenter:sp_tr_canonical	Q72F01 Arginine decarboxylase [OS=Desulfovibrio vulgaris (strain Hildenborough / ATCC 29579 / DSM 644 / NCIMB 8303)]	0	56.276	19	14	16	14	659	74.4	5.52	40.19	14	1
TRUE	High	Master Protein	ProteinCenter:sp_tr_canonical	Q72E76 Elongation factor 4 [OS=Desulfovibrio vulgaris (strain Hildenborough / ATCC 29579 / DSM 644 / NCIMB 8303)]	0	66.574	25	10	16	10	601	67.2	5.68	53.7	10	1
TRUE	High	Master Protein	ProteinCenter:sp_tr_canonical	Q726Q1 submitted name: Ribonuclease, Rne/Rng family [OS=Desulfovibrio vulgaris (strain Hildenborough / ATCC 29579 / DSM 644 / NCIMB 8303)]	0	53.332	27	12	16	11	489	55.6	9.17	45.91	12	1
TRUE	High	Master Protein	ProteinCenter:sp_tr_canonical	Q728U3 UDP-N-acetylmuramoyl-L-alanyl-D-glutamate--2,6-diaminopimelate ligase [OS=Desulfovibrio vulgaris (strain Hildenborough / ATCC 29579 / DSM 644 / NCIMB 8303)]	0	64.108	33	8	16	8	486	51.8	6.48	55.95	8	1
TRUE	High	Master Protein	ProteinCenter:sp_tr_canonical	Q72C23 Glutamyl-tRNA reductase [OS=Desulfovibrio vulgaris (strain Hildenborough / ATCC 29579 / DSM 644 / NCIMB 8303)]	0	74.456	41	11	16	11	440	50	6.34	53.03	11	1
TRUE	High	Master Protein	ProteinCenter:sp_tr_canonical	P62379 Histidine--tRNA ligase [OS=Desulfovibrio vulgaris (strain Hildenborough / ATCC 29579 / DSM 644 / NCIMB 8303)]	0	53.799	36	12	16	12	417	45.6	7.08	49.26	12	1
TRUE	High	Master Protein	ProteinCenter:sp_tr_canonical	Q72E56 Formate-dependent phosphoribosylglycinamide formyltransferase [OS=Desulfovibrio vulgaris (strain Hildenborough / ATCC 29579 / DSM 644 / NCIMB 8303)]	0	77.465	47	11	16	11	393	41.9	5.33	57.7	11	1
TRUE	High	Master Protein	ProteinCenter:sp_tr_canonical	Q72CD9 4-hydroxy-3-methylbut-2-en-1-yl diphosphate synthase (flavodoxin) [OS=Desulfovibrio vulgaris (strain Hildenborough / ATCC 29579 / DSM 644 / NCIMB 8303)]	0	68.28	41	11	16	11	386	41.7	6.28	53.47	11	1
TRUE	High	Master Protein	ProteinCenter:sp_tr_canonical	Q72DA0 Histidinol-phosphate aminotransferase [OS=Desulfovibrio vulgaris (strain Hildenborough / ATCC 29579 / DSM 644 / NCIMB 8303)]	0	52.843	27	9	16	9	373	41.2	5.87	47.02	9	1
TRUE	High	Master Protein	ProteinCenter:sp_tr_canonical	Q72C78 Phosphoribosylformylglycinamidine cyclo-ligase [OS=Desulfovibrio vulgaris (strain Hildenborough / ATCC 29579 / DSM 644 / NCIMB 8303)]	0	76.359	31	11	16	11	350	37.9	5	61.24	11	1
TRUE	High	Master Protein	ProteinCenter:sp_tr_canonical	Q72AQ6 Phosphonates import ATP-binding protein PhnC [OS=Desulfovibrio vulgaris (strain Hildenborough / ATCC 29579 / DSM 644 / NCIMB 8303)]	0	72.593	52	12	16	12	265	29.4	7.47	38.05	12	1
TRUE	High	Master Protein	ProteinCenter:sp_tr_canonical	Q72E85 Menaquinone reductase, iron-sulfur cluster-binding subunit [OS=Desulfovibrio vulgaris (strain Hildenborough / ATCC 29579 / DSM 644 / NCIMB 8303)]	0	64.989	39	8	16	8	255	29	7.83	47.63	8	1
TRUE	High	Master Protein	ProteinCenter:sp_tr_canonical	Q72F29 submitted name: Amino acid ABC transporter, periplasmic amino acid-binding protein [OS=Desulfovibrio vulgaris (strain Hildenborough / ATCC 29579 / DSM 644 / NCIMB 8303)]	0	60.629	42	10	16	10	249	27.7	7.96	55.83	10	1
TRUE	High	Master Protein	ProteinCenter:sp_tr_canonical	Q72BE6 submitted name: Transcriptional regulator, TetR family [OS=Desulfovibrio vulgaris (strain Hildenborough / ATCC 29579 / DSM 644 / NCIMB 8303)]	0	43.578	49	10	16	10	189	21.2	8.56	45.04	10	1
TRUE	High	Master Protein	ProteinCenter:sp_tr_canonical	Q72AD5 DNA helicase [OS=Desulfovibrio vulgaris (strain Hildenborough / ATCC 29579 / DSM 644 / NCIMB 8303)]	0	54.862	11	8	15	8	1152	127.3	5.58	38.16	8	1
TRUE	High	Master Protein	ProteinCenter:sp_tr_canonical	Q72G42 submitted name: Methyl-accepting chemotaxis protein, putative [OS=Desulfovibrio vulgaris (strain Hildenborough / ATCC 29579 / DSM 644 / NCIMB 8303)]	0	55.611	16	8	15	5	749	81.4	5.4	46.84	8	1
TRUE	High	Master Protein	ProteinCenter:sp_tr_canonical	Q725K1 submitted name: Uncharacterized protein [OS=Desulfovibrio vulgaris (strain Hildenborough / ATCC 29579 / DSM 644 / NCIMB 8303)]	0	65.727	27	7	15	7	715	72.7	4.08	50.45	7	1
TRUE	High	Master Protein	ProteinCenter:sp_tr_canonical	Q729P1 submitted name: Methyl-accepting chemotaxis protein, putative [OS=Desulfovibrio vulgaris (strain Hildenborough / ATCC 29579 / DSM 644 / NCIMB 8303)]	0	59.942	23	12	15	10	695	74.3	5.07	47.53	12	1
TRUE	High	Master Protein	ProteinCenter:sp_tr_canonical	Q72B39 Elongation factor G [OS=Desulfovibrio vulgaris (strain Hildenborough / ATCC 29579 / DSM 644 / NCIMB 8303)]	0	83.342	36	12	15	12	682	73.9	5.35	54.86	12	1
TRUE	High	Master Protein	ProteinCenter:sp_tr_canonical	Q72C31 submitted name: Long-chain-fatty-acid--CoA ligase [OS=Desulfovibrio vulgaris (strain Hildenborough / ATCC 29579 / DSM 644 / NCIMB 8303)]	0	35.984	12	5	15	5	564	63.4	8.81	46.95	5	1
TRUE	High	Master Protein	ProteinCenter:sp_tr_canonical	Q3V892 Acetolactate synthase [OS=Desulfovibrio vulgaris (strain Hildenborough / ATCC 29579 / DSM 644 / NCIMB 8303)]	0	61.44	25	13	15	13	563	61.6	5.77	46.21	13	1
TRUE	High	Master Protein	ProteinCenter:sp_tr_canonical	Q72B29 L-aspartate oxidase [OS=Desulfovibrio vulgaris (strain Hildenborough / ATCC 29579 / DSM 644 / NCIMB 8303)]	0	60.104	25	10	15	10	528	58.3	7.5	48.61	10	1
TRUE	High	Master Protein	ProteinCenter:sp_tr_canonical	Q727Q2 submitted name: Membrane protein, putative [OS=Desulfovibrio vulgaris (strain Hildenborough / ATCC 29579 / DSM 644 / NCIMB 8303)]	0	53.625	12	6	15	6	469	54.6	8.87	32.95	6	1
TRUE	High	Master Protein	ProteinCenter:sp_tr_canonical	Q727F3 Dihydroorotase [OS=Desulfovibrio vulgaris (strain Hildenborough / ATCC 29579 / DSM 644 / NCIMB 8303)]	0	60.713	38	11	15	11	422	45.3	5.77	40.58	11	1
TRUE	High	Master Protein	ProteinCenter:sp_tr_canonical	Q72F23 Aminotransferase [OS=Desulfovibrio vulgaris (strain Hildenborough / ATCC 29579 / DSM 644 / NCIMB 8303)]	0	57.672	30	9	15	9	399	43	5.74	53.76	9	1
TRUE	High	Master Protein	ProteinCenter:sp_tr_canonical	Q72E94 Protein HflK [OS=Desulfovibrio vulgaris (strain Hildenborough / ATCC 29579 / DSM 644 / NCIMB 8303)]	0	61.427	36	13	15	13	378	42.5	6.86	39.7	13	1
TRUE	High	Master Protein	ProteinCenter:sp_tr_canonical	Q72B21 Protein-export membrane protein SecF [OS=Desulfovibrio vulgaris (strain Hildenborough / ATCC 29579 / DSM 644 / NCIMB 8303)]	0	47.426	25	9	15	9	362	39.3	5.55	42.44	9	1
TRUE	High	Master Protein	ProteinCenter:sp_tr_canonical	Q72F65 submitted name: NeuB family protein [OS=Desulfovibrio vulgaris (strain Hildenborough / ATCC 29579 / DSM 644 / NCIMB 8303)]	0	54.418	27	9	15	9	352	39.3	6.38	43.59	9	1
TRUE	High	Master Protein	ProteinCenter:sp_tr_canonical	Q72D22 submitted name: ATPase domain protein [OS=Desulfovibrio vulgaris (strain Hildenborough / ATCC 29579 / DSM 644 / NCIMB 8303)]	0	46.498	35	11	15	11	340	38.2	7.23	40.19	11	1
TRUE	High	Master Protein	ProteinCenter:sp_tr_canonical	Q725R8 submitted name: NAD-dependent epimerase/dehydratase family protein [OS=Desulfovibrio vulgaris (strain Hildenborough / ATCC 29579 / DSM 644 / NCIMB 8303)]	0	74.433	28	8	15	8	335	37.5	6.35	56.78	8	1
TRUE	High	Master Protein	ProteinCenter:sp_tr_canonical	Q72CE0 submitted name: Cation ABC transporter, periplasmc-binding protein [OS=Desulfovibrio vulgaris (strain Hildenborough / ATCC 29579 / DSM 644 / NCIMB 8303)]	0	56.047	28	9	15	9	335	36.5	7.2	51.13	9	1
TRUE	High	Master Protein	ProteinCenter:sp_tr_canonical	Q72EV7 submitted name: Predicted 3-dehydroquinate synthase [OS=Desulfovibrio vulgaris (strain Hildenborough / ATCC 29579 / DSM 644 / NCIMB 8303)]	0	62.914	44	10	15	10	323	34.5	5.26	53.23	10	1
TRUE	High	Master Protein	ProteinCenter:sp_tr_canonical	Q72AS4 Cytochrome-c3 hydrogenase [OS=Desulfovibrio vulgaris (strain Hildenborough / ATCC 29579 / DSM 644 / NCIMB 8303)]	0	72.581	53	12	15	12	317	33.9	5.76	54.12	12	1
TRUE	High	Master Protein	ProteinCenter:sp_tr_canonical	Q72AZ3 Iron-sulfur cluster carrier protein [OS=Desulfovibrio vulgaris (strain Hildenborough / ATCC 29579 / DSM 644 / NCIMB 8303)]	0	66.178	56	9	15	9	297	30.9	6.06	55.73	9	1
TRUE	High	Master Protein	ProteinCenter:sp_tr_canonical	Q72DF1 submitted name: ABC transporter, periplasmic substrate-binding protein, putative [OS=Desulfovibrio vulgaris (strain Hildenborough / ATCC 29579 / DSM 644 / NCIMB 8303)]	0	67.572	47	9	15	9	284	30	7.88	50.41	9	1
TRUE	High	Master Protein	ProteinCenter:sp_tr_canonical	Q72WL5 submitted name: Sulfotransferase family protein [OS=Desulfovibrio vulgaris (strain Hildenborough / ATCC 29579 / DSM 644 / NCIMB 8303)]	0	41.028	43	10	15	10	229	26.8	8.38	33.5	10	1
TRUE	High	Master Protein	ProteinCenter:sp_tr_canonical	Q72A47 RNA polymerase-binding transcription factor DksA [OS=Desulfovibrio vulgaris (strain Hildenborough / ATCC 29579 / DSM 644 / NCIMB 8303)]	0	70.854	71	8	15	8	120	13.8	5.05	49.62	8	1
TRUE	High	Master Protein	ProteinCenter:sp_tr_canonical	Q72FZ4 AAA_27 domain-containing protein [OS=Desulfovibrio vulgaris (strain Hildenborough / ATCC 29579 / DSM 644 / NCIMB 8303)]	0	64.074	12	11	14	11	1467	155.6	6.09	47.57	11	1
TRUE	High	Master Protein	ProteinCenter:sp_tr_canonical	Q72EY0 submitted name: AcrB/AcrD/AcrF family protein [OS=Desulfovibrio vulgaris (strain Hildenborough / ATCC 29579 / DSM 644 / NCIMB 8303)]	0	74.007	21	14	14	13	1041	112.6	7.23	44.92	14	1
TRUE	High	Master Protein	ProteinCenter:sp_tr_canonical	Q729M6 submitted name: Copper-translocating P-type ATPase [OS=Desulfovibrio vulgaris (strain Hildenborough / ATCC 29579 / DSM 644 / NCIMB 8303)]	0	78.252	23	14	14	14	905	94	5.4	47.18	14	1
TRUE	High	Master Protein	ProteinCenter:sp_tr_canonical	Q72BU0 submitted name: Mechanosensitive ion channel family protein [OS=Desulfovibrio vulgaris (strain Hildenborough / ATCC 29579 / DSM 644 / NCIMB 8303)]	0	74.046	20	12	14	12	813	90	9.66	48.89	12	1
TRUE	High	Master Protein	ProteinCenter:sp_tr_canonical	Q72FP3 submitted name: Methyl-accepting chemotaxis protein [OS=Desulfovibrio vulgaris (strain Hildenborough / ATCC 29579 / DSM 644 / NCIMB 8303)]	0	40.261	14	9	14	6	689	74.3	5.57	40.66	9	1
TRUE	High	Master Protein	ProteinCenter:sp_tr_canonical	Q725P2 Histidine kinase [OS=Desulfovibrio vulgaris (strain Hildenborough / ATCC 29579 / DSM 644 / NCIMB 8303)]	0	67.85	22	12	14	12	679	72.5	6.38	35.95	12	1
TRUE	High	Master Protein	ProteinCenter:sp_tr_canonical	Q72WF8 submitted name: CRISPR-associated protein, CT1133 family [OS=Desulfovibrio vulgaris (strain Hildenborough / ATCC 29579 / DSM 644 / NCIMB 8303)]	0	62.367	24	10	14	10	612	68	7.43	44.24	10	1
TRUE	High	Master Protein	ProteinCenter:sp_tr_canonical	Q72AV3 submitted name: Uncharacterized protein [OS=Desulfovibrio vulgaris (strain Hildenborough / ATCC 29579 / DSM 644 / NCIMB 8303)]	0	50.734	26	12	14	12	580	67.5	8.59	35.18	12	1
TRUE	High	Master Protein	ProteinCenter:sp_tr_canonical	Q72DI6 UPF0324 membrane protein DVU_0943 [OS=Desulfovibrio vulgaris (strain Hildenborough / ATCC 29579 / DSM 644 / NCIMB 8303)]	0	64.913	17	7	14	5	579	62.1	8.92	61.93	7	1
TRUE	High	Master Protein	ProteinCenter:sp_tr_canonical	Q725Y1 submitted name: Thiamine pyrophosphate-requiring enzyme [OS=Desulfovibrio vulgaris (strain Hildenborough / ATCC 29579 / DSM 644 / NCIMB 8303)]	0	65.672	26	9	14	9	547	59.6	6.71	53.43	9	1
TRUE	High	Master Protein	ProteinCenter:sp_tr_canonical	Q725W5 submitted name: ATP-dependent RNA helicase, DEAD/DEAH family [OS=Desulfovibrio vulgaris (strain Hildenborough / ATCC 29579 / DSM 644 / NCIMB 8303)]	0	59.867	23	8	14	8	532	58.3	6.84	56.29	8	1
TRUE	High	Master Protein	ProteinCenter:sp_tr_canonical	Q72WL3 submitted name: ABC transporter, ATP-binding protein [OS=Desulfovibrio vulgaris (strain Hildenborough / ATCC 29579 / DSM 644 / NCIMB 8303)]	0	57.672	29	9	14	9	464	50.6	5.54	50.43	9	1
TRUE	High	Master Protein	ProteinCenter:sp_tr_canonical	P61678 UDP-N-acetylmuramate--L-alanine ligase [OS=Desulfovibrio vulgaris (strain Hildenborough / ATCC 29579 / DSM 644 / NCIMB 8303)]	0	64.5	31	10	14	10	454	48.6	6.48	49.01	10	1
TRUE	High	Master Protein	ProteinCenter:sp_tr_canonical	Q72ES9 Phenylacetate-coenzyme A ligase [OS=Desulfovibrio vulgaris (strain Hildenborough / ATCC 29579 / DSM 644 / NCIMB 8303)]	0	44.384	29	11	14	11	432	48	6.54	32.2	11	1
TRUE	High	Master Protein	ProteinCenter:sp_tr_canonical	Q727W9 Phenylacetate-coenzyme A ligase [OS=Desulfovibrio vulgaris (strain Hildenborough / ATCC 29579 / DSM 644 / NCIMB 8303)]	0	38.902	24	11	14	11	432	48.8	6.33	31.42	11	1
TRUE	High	Master Protein	ProteinCenter:sp_tr_canonical	Q72AS8 Aspartokinase [OS=Desulfovibrio vulgaris (strain Hildenborough / ATCC 29579 / DSM 644 / NCIMB 8303)]	0	74.48	44	9	14	9	408	44	5.44	51.19	9	1
TRUE	High	Master Protein	ProteinCenter:sp_tr_canonical	Q72DC4 submitted name: Uncharacterized protein [OS=Desulfovibrio vulgaris (strain Hildenborough / ATCC 29579 / DSM 644 / NCIMB 8303)]	0	96.553	43	12	14	12	406	42.9	8.05	60.27	12	1
TRUE	High	Master Protein	ProteinCenter:sp_tr_canonical	Q72FY8 submitted name: Aminotransferase, DegT/DnrJ/EryC1/StrS family [OS=Desulfovibrio vulgaris (strain Hildenborough / ATCC 29579 / DSM 644 / NCIMB 8303)]	0	75.022	35	8	14	8	377	40.7	6.4	50.29	8	1
TRUE	High	Master Protein	ProteinCenter:sp_tr_canonical	Q72FB8 submitted name: Peptidase, M24 family [OS=Desulfovibrio vulgaris (strain Hildenborough / ATCC 29579 / DSM 644 / NCIMB 8303)]	0	59.425	41	11	14	11	356	39.9	5.67	46.42	11	1
TRUE	High	Master Protein	ProteinCenter:sp_tr_canonical	Q72AW2 submitted name: Threonine aldolase, low-specificity [OS=Desulfovibrio vulgaris (strain Hildenborough / ATCC 29579 / DSM 644 / NCIMB 8303)]	0	61.057	30	7	14	7	340	37.5	6.58	45.19	7	1
TRUE	High	Master Protein	ProteinCenter:sp_tr_canonical	Q726X2 DUF89 domain-containing protein [OS=Desulfovibrio vulgaris (strain Hildenborough / ATCC 29579 / DSM 644 / NCIMB 8303)]	0	40.271	33	9	14	9	335	35.6	5.76	35.34	9	1
TRUE	High	Master Protein	ProteinCenter:sp_tr_canonical	Q72FQ3 submitted name: Carbohydrate isomerase, KpsF/GutQ family [OS=Desulfovibrio vulgaris (strain Hildenborough / ATCC 29579 / DSM 644 / NCIMB 8303)]	0	62.893	40	10	14	10	331	34.8	5.81	46.12	10	1
TRUE	High	Master Protein	ProteinCenter:sp_tr_canonical	Q72FS1 Tryptophan--tRNA ligase [OS=Desulfovibrio vulgaris (strain Hildenborough / ATCC 29579 / DSM 644 / NCIMB 8303)]	0	44.443	33	8	14	8	329	37.8	6.9	38.03	8	1
TRUE	High	Master Protein	ProteinCenter:sp_tr_canonical	Q727T3 Tim44 domain-containing protein [OS=Desulfovibrio vulgaris (strain Hildenborough / ATCC 29579 / DSM 644 / NCIMB 8303)]	0	98.803	44	9	14	9	321	34.4	7.34	59.28	9	1
TRUE	High	Master Protein	ProteinCenter:sp_tr_canonical	Q72G07 submitted name: Chemotaxis protein CheV [OS=Desulfovibrio vulgaris (strain Hildenborough / ATCC 29579 / DSM 644 / NCIMB 8303)]	0	44.604	46	11	14	10	317	35.4	5.86	30.92	11	1
TRUE	High	Master Protein	ProteinCenter:sp_tr_canonical	Q72F72 submitted name: NAD-dependent epimerase/dehydratase family protein [OS=Desulfovibrio vulgaris (strain Hildenborough / ATCC 29579 / DSM 644 / NCIMB 8303)]	0	62.058	32	8	14	8	304	33.7	5.96	50.53	8	1
TRUE	High	Master Protein	ProteinCenter:sp_tr_canonical	Q72A93 submitted name: Iron-sulfur cluster-binding/ATPase domain protein [OS=Desulfovibrio vulgaris (strain Hildenborough / ATCC 29579 / DSM 644 / NCIMB 8303)]	0	71.14	34	8	14	8	301	31.4	5.9	67.03	8	1
TRUE	High	Master Protein	ProteinCenter:sp_tr_canonical	Q72EA3 submitted name: Amino acid ABC transporter, periplasmic amino acid-binding protein [OS=Desulfovibrio vulgaris (strain Hildenborough / ATCC 29579 / DSM 644 / NCIMB 8303)]	0	58.541	44	10	14	10	273	30.2	7.42	48.03	10	1
TRUE	High	Master Protein	ProteinCenter:sp_tr_canonical	Q72C26 Chemotaxis protein CheZ [OS=Desulfovibrio vulgaris (strain Hildenborough / ATCC 29579 / DSM 644 / NCIMB 8303)]	0	65.849	63	8	14	8	238	26	4.77	49.65	8	1
TRUE	High	Master Protein	ProteinCenter:sp_tr_canonical	Q726A1 submitted name: TPR domain protein [OS=Desulfovibrio vulgaris (strain Hildenborough / ATCC 29579 / DSM 644 / NCIMB 8303)]	0	57.127	38	7	14	7	207	23.3	5.21	57.37	7	1
TRUE	High	Master Protein	ProteinCenter:sp_tr_canonical	Q728R6 Translation initiation factor IF-3 [OS=Desulfovibrio vulgaris (strain Hildenborough / ATCC 29579 / DSM 644 / NCIMB 8303)]	0	45.57	51	10	14	10	176	20.5	9.63	27.62	10	1
TRUE	High	Master Protein	ProteinCenter:sp_tr_canonical	Q72DN6 submitted name: Universal stress protein family [OS=Desulfovibrio vulgaris (strain Hildenborough / ATCC 29579 / DSM 644 / NCIMB 8303)]	0	54.481	58	8	14	8	160	17.3	6.32	44.34	8	1
TRUE	High	Master Protein	ProteinCenter:sp_tr_canonical	Q72AT6 submitted name: Chemotaxis protein CheW [OS=Desulfovibrio vulgaris (strain Hildenborough / ATCC 29579 / DSM 644 / NCIMB 8303)]	0	40.269	47	7	14	7	158	17.7	4.92	40.45	7	1
TRUE	High	Master Protein	ProteinCenter:sp_tr_canonical	P61940 6,7-dimethyl-8-ribityllumazine synthase [OS=Desulfovibrio vulgaris (strain Hildenborough / ATCC 29579 / DSM 644 / NCIMB 8303)]	0	49.866	74	9	14	9	156	16.6	6.92	46.69	9	1
TRUE	High	Master Protein	ProteinCenter:sp_tr_canonical	Q72CF6 30S ribosomal protein S11 [OS=Desulfovibrio vulgaris (strain Hildenborough / ATCC 29579 / DSM 644 / NCIMB 8303)]	0	38.99	55	7	14	7	129	14	11.69	42.43	7	1
TRUE	High	Master Protein	ProteinCenter:sp_tr_canonical	Q72CH5 50S ribosomal protein L22 [OS=Desulfovibrio vulgaris (strain Hildenborough / ATCC 29579 / DSM 644 / NCIMB 8303)]	0	46.087	66	5	14	5	112	12.5	10.9	51.3	5	1
TRUE	High	Master Protein	ProteinCenter:sp_tr_canonical	P45573 Sulfite reductase, dissimilatory-type subunit gamma [OS=Desulfovibrio vulgaris (strain Hildenborough / ATCC 29579 / DSM 644 / NCIMB 8303)]	0	31.249	66	7	14	7	105	11.9	5.26	35.72	7	1
TRUE	High	Master Protein	ProteinCenter:sp_tr_canonical	Q729Y2 submitted name: RNA-binding protein [OS=Desulfovibrio vulgaris (strain Hildenborough / ATCC 29579 / DSM 644 / NCIMB 8303)]	0	47.833	75	4	14	4	89	9.8	5.19	58.86	4	1
TRUE	High	Master Protein	ProteinCenter:sp_tr_canonical	Q72DL2 ATP synthase subunit c [OS=Desulfovibrio vulgaris (strain Hildenborough / ATCC 29579 / DSM 644 / NCIMB 8303)]	0	64.013	40	1	14	1	82	8.1	4.91	38.58	1	1
TRUE	High	Master Protein	ProteinCenter:sp_tr_canonical	Q729S7 submitted name: Formate acetyltransferase, putative [OS=Desulfovibrio vulgaris (strain Hildenborough / ATCC 29579 / DSM 644 / NCIMB 8303)]	0	32.624	15	9	13	9	817	91.2	6.21	28.79	9	1
TRUE	High	Master Protein	ProteinCenter:sp_tr_canonical	Q72AV8 submitted name: HDIG domain protein [OS=Desulfovibrio vulgaris (strain Hildenborough / ATCC 29579 / DSM 644 / NCIMB 8303)]	0	61.171	24	11	13	11	786	86.1	7.47	39.11	11	1
TRUE	High	Master Protein	ProteinCenter:sp_tr_canonical	Q72FW3 submitted name: TonB-dependent receptor [OS=Desulfovibrio vulgaris (strain Hildenborough / ATCC 29579 / DSM 644 / NCIMB 8303)]	0	79.571	30	12	13	12	649	71.7	4.81	50.42	12	1
TRUE	High	Master Protein	ProteinCenter:sp_tr_canonical	Q72WL9 submitted name: Conserved domain protein [OS=Desulfovibrio vulgaris (strain Hildenborough / ATCC 29579 / DSM 644 / NCIMB 8303)]	0	59.244	25	11	13	11	643	72.2	6.18	39.61	11	1
TRUE	High	Master Protein	ProteinCenter:sp_tr_canonical	Q72BR5 submitted name: Pyruvate ferredoxin oxidoreductase, alpha subunit [OS=Desulfovibrio vulgaris (strain Hildenborough / ATCC 29579 / DSM 644 / NCIMB 8303)]	0	54.783	23	8	13	8	578	61.8	5.76	44.06	8	1
TRUE	High	Master Protein	ProteinCenter:sp_tr_canonical	Q72F66 submitted name: Uncharacterized protein [OS=Desulfovibrio vulgaris (strain Hildenborough / ATCC 29579 / DSM 644 / NCIMB 8303)]	0	44.878	21	9	13	9	574	65.3	7.43	38.94	9	1
TRUE	High	Master Protein	ProteinCenter:sp_tr_canonical	Q72AB3 submitted name: Oligopeptide-binding protein, putative [OS=Desulfovibrio vulgaris (strain Hildenborough / ATCC 29579 / DSM 644 / NCIMB 8303)]	0	62.969	30	12	13	12	565	64	6.11	36	12	1
TRUE	High	Master Protein	ProteinCenter:sp_tr_canonical	Q72BQ1 submitted name: TPR domain protein [OS=Desulfovibrio vulgaris (strain Hildenborough / ATCC 29579 / DSM 644 / NCIMB 8303)]	0	56.887	29	11	13	11	562	63.3	5.36	37.77	11	1
TRUE	High	Master Protein	ProteinCenter:sp_tr_canonical	Q72B71 submitted name: ThiH protein, putative [OS=Desulfovibrio vulgaris (strain Hildenborough / ATCC 29579 / DSM 644 / NCIMB 8303)]	0	56.272	33	11	13	11	464	51.6	5.52	38.3	11	1
TRUE	High	Master Protein	ProteinCenter:sp_tr_canonical	P62457 Histidinol dehydrogenase [OS=Desulfovibrio vulgaris (strain Hildenborough / ATCC 29579 / DSM 644 / NCIMB 8303)]	0	62.001	28	9	13	9	436	46.1	5.3	47.16	9	1
TRUE	High	Master Protein	ProteinCenter:sp_tr_canonical	Q726F7 Ribosomal protein S12 methylthiotransferase RimO [OS=Desulfovibrio vulgaris (strain Hildenborough / ATCC 29579 / DSM 644 / NCIMB 8303)]	0	57.488	30	9	13	9	430	47.2	5.19	44.64	9	1
TRUE	High	Master Protein	ProteinCenter:sp_tr_canonical	Q72DB1 Membrane fusion protein (MFP) family protein [OS=Desulfovibrio vulgaris (strain Hildenborough / ATCC 29579 / DSM 644 / NCIMB 8303)]	0	56.84	36	13	13	13	429	48.4	6.39	36.2	13	1
TRUE	High	Master Protein	ProteinCenter:sp_tr_canonical	Q72CR0 YcaO domain-containing protein [OS=Desulfovibrio vulgaris (strain Hildenborough / ATCC 29579 / DSM 644 / NCIMB 8303)]	0	56.436	32	9	13	9	425	46.3	5.35	39.92	9	1
TRUE	High	Master Protein	ProteinCenter:sp_tr_canonical	Q72AN9 Gamma-glutamyl phosphate reductase [OS=Desulfovibrio vulgaris (strain Hildenborough / ATCC 29579 / DSM 644 / NCIMB 8303)]	0	63.937	32	9	13	9	419	44.3	5.88	50.42	9	1
TRUE	High	Master Protein	ProteinCenter:sp_tr_canonical	Q72FX8 Tryptophan synthase beta chain [OS=Desulfovibrio vulgaris (strain Hildenborough / ATCC 29579 / DSM 644 / NCIMB 8303)]	0	57.268	33	8	13	8	414	44.3	6.04	44.51	8	1
TRUE	High	Master Protein	ProteinCenter:sp_tr_canonical	Q72B12 submitted name: Acetylornithine deacetylase/succinyl-diaminopimelate desuccinylase family protein [OS=Desulfovibrio vulgaris (strain Hildenborough / ATCC 29579 / DSM 644 / NCIMB 8303)]	0	79.582	41	11	13	11	407	43.8	4.92	49.36	11	1
TRUE	High	Master Protein	ProteinCenter:sp_tr_canonical	Q729I6 submitted name: Aminotransferase, classes I and II [OS=Desulfovibrio vulgaris (strain Hildenborough / ATCC 29579 / DSM 644 / NCIMB 8303)]	0	57.184	32	9	13	9	388	42.8	6.04	48.42	9	1
TRUE	High	Master Protein	ProteinCenter:sp_tr_canonical	Q727Q0 submitted name: Cobalamin synthesis protein/P47K family [OS=Desulfovibrio vulgaris (strain Hildenborough / ATCC 29579 / DSM 644 / NCIMB 8303)]	0	55.008	34	8	13	8	383	40.6	5.24	43.51	8	1
TRUE	High	Master Protein	ProteinCenter:sp_tr_canonical	P62637 Protein-glutamate methylesterase/protein-glutamine glutaminase 2 [OS=Desulfovibrio vulgaris (strain Hildenborough / ATCC 29579 / DSM 644 / NCIMB 8303)]	0	43.04	32	7	13	7	367	39	8.35	42.91	7	1
TRUE	High	Master Protein	ProteinCenter:sp_tr_canonical	Q72C55 Ribosome-binding ATPase YchF [OS=Desulfovibrio vulgaris (strain Hildenborough / ATCC 29579 / DSM 644 / NCIMB 8303)]	0	75.897	43	11	13	11	366	40	5.12	47.59	11	1
TRUE	High	Master Protein	ProteinCenter:sp_tr_canonical	Q725I8 submitted name: ABC transporter, ATP-binding protein [OS=Desulfovibrio vulgaris (strain Hildenborough / ATCC 29579 / DSM 644 / NCIMB 8303)]	0	50.18	37	9	13	9	349	37.9	6.86	37.63	9	1
TRUE	High	Master Protein	ProteinCenter:sp_tr_canonical	Q729I2 UDP-3-O-acylglucosamine N-acyltransferase [OS=Desulfovibrio vulgaris (strain Hildenborough / ATCC 29579 / DSM 644 / NCIMB 8303)]	0	68.108	49	9	13	9	344	35.7	5.3	51.32	9	1
TRUE	High	Master Protein	ProteinCenter:sp_tr_canonical	Q72AZ9 Fructose-1,6-bisphosphatase class 1 [OS=Desulfovibrio vulgaris (strain Hildenborough / ATCC 29579 / DSM 644 / NCIMB 8303)]	0	64.071	37	9	13	9	337	37.5	5.95	44.58	9	1
TRUE	High	Master Protein	ProteinCenter:sp_tr_canonical	Q72DG2 submitted name: Amino acid ABC transporter, permease protein, His/Glu/Gln/Arg/opine family [OS=Desulfovibrio vulgaris (strain Hildenborough / ATCC 29579 / DSM 644 / NCIMB 8303)]	0	43.846	26	7	13	7	337	37.4	9.07	41.31	7	1
TRUE	High	Master Protein	ProteinCenter:sp_tr_canonical	Q72FP7 submitted name: Oligopeptide/dipeptide ABC transporter, ATP-binding protein [OS=Desulfovibrio vulgaris (strain Hildenborough / ATCC 29579 / DSM 644 / NCIMB 8303)]	0	52.908	43	11	13	11	328	35.7	6.92	39.37	11	1
TRUE	High	Master Protein	ProteinCenter:sp_tr_canonical	Q72AZ7 submitted name: Uncharacterized protein [OS=Desulfovibrio vulgaris (strain Hildenborough / ATCC 29579 / DSM 644 / NCIMB 8303)]	0	55.819	54	8	13	8	317	34	4.65	45.58	8	1
TRUE	High	Master Protein	ProteinCenter:sp_tr_canonical	Q72DY4 Phosphoribosylaminoimidazole-succinocarboxamide synthase [OS=Desulfovibrio vulgaris (strain Hildenborough / ATCC 29579 / DSM 644 / NCIMB 8303)]	0	59.052	39	9	13	9	298	33.4	5.49	48.57	9	1
TRUE	High	Master Protein	ProteinCenter:sp_tr_canonical	Q72WH8 submitted name: Type III secretion system protein, IpaC family, putative [OS=Desulfovibrio vulgaris (strain Hildenborough / ATCC 29579 / DSM 644 / NCIMB 8303)]	0	54.137	42	6	13	6	298	32	6.23	49.34	6	1
TRUE	High	Master Protein	ProteinCenter:sp_tr_canonical	Q72F71 submitted name: HPCH/HPAI aldolase family protein [OS=Desulfovibrio vulgaris (strain Hildenborough / ATCC 29579 / DSM 644 / NCIMB 8303)]	0	67.649	49	10	13	10	260	28.4	6.11	43.85	10	1
TRUE	High	Master Protein	ProteinCenter:sp_tr_canonical	Q72F73 submitted name: 3-deoxy-D-manno-octulosonate cytidylyltransferase [OS=Desulfovibrio vulgaris (strain Hildenborough / ATCC 29579 / DSM 644 / NCIMB 8303)]	0	48.736	47	11	13	11	256	28.9	5.25	37.8	11	1
TRUE	High	Master Protein	ProteinCenter:sp_tr_canonical	Q729N7 6-phosphogluconolactonase [OS=Desulfovibrio vulgaris (strain Hildenborough / ATCC 29579 / DSM 644 / NCIMB 8303)]	0	54.982	51	9	13	9	249	27.7	6.44	49.38	9	1
TRUE	High	Master Protein	ProteinCenter:sp_tr_canonical	Q72EM6 submitted name: High-affinity branched-chain amino acid ABC transporter ATP-binding protein [OS=Desulfovibrio vulgaris (strain Hildenborough / ATCC 29579 / DSM 644 / NCIMB 8303)]	0	71.541	64	10	13	10	234	25.7	5.69	46.52	10	1
TRUE	High	Master Protein	ProteinCenter:sp_tr_canonical	Q72A59 LUD_dom domain-containing protein [OS=Desulfovibrio vulgaris (strain Hildenborough / ATCC 29579 / DSM 644 / NCIMB 8303)]	0	45.657	46	10	13	10	217	24.1	7.59	39.98	10	1
TRUE	High	Master Protein	ProteinCenter:sp_tr_canonical	Q72C87 Bacterioferritin [OS=Desulfovibrio vulgaris (strain Hildenborough / ATCC 29579 / DSM 644 / NCIMB 8303)]	0	35.044	58	8	13	8	179	19.9	4.84	36.92	8	1
TRUE	High	Master Protein	ProteinCenter:sp_tr_canonical	Q729X5 Single-stranded DNA-binding protein [OS=Desulfovibrio vulgaris (strain Hildenborough / ATCC 29579 / DSM 644 / NCIMB 8303)]	0	53.72	51	10	13	10	176	19.4	5.71	37.68	10	1
TRUE	High	Master Protein	ProteinCenter:sp_tr_canonical	Q72E13 submitted name: Transporter, putative [OS=Desulfovibrio vulgaris (strain Hildenborough / ATCC 29579 / DSM 644 / NCIMB 8303)]	0	39.15	50	7	13	7	176	18.7	9.14	31.26	7	1
TRUE	High	Master Protein	ProteinCenter:sp_tr_canonical	Q72CH0 50S ribosomal protein L14 [OS=Desulfovibrio vulgaris (strain Hildenborough / ATCC 29579 / DSM 644 / NCIMB 8303)]	0	31.346	61	7	13	7	122	13.3	9.94	37.83	7	1
TRUE	High	Master Protein	ProteinCenter:sp_tr_canonical	Q72A89 submitted name: MTH1175-like domain family protein [OS=Desulfovibrio vulgaris (strain Hildenborough / ATCC 29579 / DSM 644 / NCIMB 8303)]	0	51.597	51	6	13	6	119	12.4	6.14	49.57	6	1
TRUE	High	Master Protein	ProteinCenter:sp_tr_canonical	Q72CG4 50S ribosomal protein L18 [OS=Desulfovibrio vulgaris (strain Hildenborough / ATCC 29579 / DSM 644 / NCIMB 8303)]	0	37.664	34	7	13	7	119	13.3	10.23	36.03	7	1
TRUE	High	Master Protein	ProteinCenter:sp_tr_canonical	Q725K7 submitted name: DNA-binding protein HU [OS=Desulfovibrio vulgaris (strain Hildenborough / ATCC 29579 / DSM 644 / NCIMB 8303)]	0	53.985	44	6	13	6	95	9.9	9.48	51.06	6	1
TRUE	High	Master Protein	ProteinCenter:sp_tr_canonical	Q72CS2 50S ribosomal protein L28 [OS=Desulfovibrio vulgaris (strain Hildenborough / ATCC 29579 / DSM 644 / NCIMB 8303)]	0	45.602	74	7	13	7	69	7.6	10.45	37.51	7	1
TRUE	High	Master Protein	ProteinCenter:sp_tr_canonical	Q729R3 submitted name: Hydrogenase, CooM subunit, putative [OS=Desulfovibrio vulgaris (strain Hildenborough / ATCC 29579 / DSM 644 / NCIMB 8303)]	0	54.207	12	11	12	11	1253	131	8.63	34.55	11	1
TRUE	High	Master Protein	ProteinCenter:sp_tr_canonical	Q72AH0 submitted name: Uncharacterized protein [OS=Desulfovibrio vulgaris (strain Hildenborough / ATCC 29579 / DSM 644 / NCIMB 8303)]	0	40.104	13	11	12	11	1183	134.2	5.88	25.12	11	1
TRUE	High	Master Protein	ProteinCenter:sp_tr_canonical	Q72WT6 submitted name: Uncharacterized protein [OS=Desulfovibrio vulgaris (strain Hildenborough / ATCC 29579 / DSM 644 / NCIMB 8303)]	0	100.203	26	11	12	11	1131	116.2	5.78	55.55	11	1
TRUE	High	Master Protein	ProteinCenter:sp_tr_canonical	Q72EW5 DNA helicase [OS=Desulfovibrio vulgaris (strain Hildenborough / ATCC 29579 / DSM 644 / NCIMB 8303)]	0	71.509	18	9	12	9	1070	115	6.33	43.59	9	1
TRUE	High	Master Protein	ProteinCenter:sp_tr_canonical	Q72AL7 submitted name: Methyl-accepting chemotaxis protein [OS=Desulfovibrio vulgaris (strain Hildenborough / ATCC 29579 / DSM 644 / NCIMB 8303)]	0	58.161	23	9	12	7	604	65.4	5.31	45.21	9	1
TRUE	High	Master Protein	ProteinCenter:sp_tr_canonical	Q72BG5 submitted name: ABC transporter, ATP-binding protein/permease protein [OS=Desulfovibrio vulgaris (strain Hildenborough / ATCC 29579 / DSM 644 / NCIMB 8303)]	0	67.532	25	10	12	10	601	66.4	6.25	43.22	10	1
TRUE	High	Master Protein	ProteinCenter:sp_tr_canonical	Q726P1 submitted name: AMP-binding enzyme family protein [OS=Desulfovibrio vulgaris (strain Hildenborough / ATCC 29579 / DSM 644 / NCIMB 8303)]	0	49.448	26	10	12	10	550	62.2	5.6	41.8	10	1
TRUE	High	Master Protein	ProteinCenter:sp_tr_canonical	Q72DS0 submitted name: Uncharacterized protein [OS=Desulfovibrio vulgaris (strain Hildenborough / ATCC 29579 / DSM 644 / NCIMB 8303)]	0	47.923	22	9	12	9	491	52.4	6.92	34.28	9	1
TRUE	High	Master Protein	ProteinCenter:sp_tr_canonical	Q728X6 submitted name: Glutamate synthase, small subunit [OS=Desulfovibrio vulgaris (strain Hildenborough / ATCC 29579 / DSM 644 / NCIMB 8303)]	0	54.059	23	8	12	8	476	51.2	5.76	39.77	8	1
TRUE	High	Master Protein	ProteinCenter:sp_tr_canonical	Q72E81 Mannose-1-phosphate guanylyltransferase [OS=Desulfovibrio vulgaris (strain Hildenborough / ATCC 29579 / DSM 644 / NCIMB 8303)]	0	55.787	27	9	12	9	472	52.4	6.25	36.2	9	1
TRUE	High	Master Protein	ProteinCenter:sp_tr_canonical	Q72DN9 Homoserine dehydrogenase [OS=Desulfovibrio vulgaris (strain Hildenborough / ATCC 29579 / DSM 644 / NCIMB 8303)]	0	61.552	48	11	12	11	424	45.5	5.95	38.58	11	1
TRUE	High	Master Protein	ProteinCenter:sp_tr_canonical	Q72AK7 submitted name: Conserved domain protein [OS=Desulfovibrio vulgaris (strain Hildenborough / ATCC 29579 / DSM 644 / NCIMB 8303)]	0	55.433	24	7	12	7	418	47.9	5.73	48.6	7	1
TRUE	High	Master Protein	ProteinCenter:sp_tr_canonical	Q72ES4 PUA domain-containing protein [OS=Desulfovibrio vulgaris (strain Hildenborough / ATCC 29579 / DSM 644 / NCIMB 8303)]	0	45.928	25	7	12	7	398	43.3	7.64	45.26	7	1
TRUE	High	Master Protein	ProteinCenter:sp_tr_canonical	Q726S5 DRTGG domain-containing protein [OS=Desulfovibrio vulgaris (strain Hildenborough / ATCC 29579 / DSM 644 / NCIMB 8303)]	0	47.952	27	8	12	8	363	39	7.06	39.54	8	1
TRUE	High	Master Protein	ProteinCenter:sp_tr_canonical	Q725R4 submitted name: ParB family protein [OS=Desulfovibrio vulgaris (strain Hildenborough / ATCC 29579 / DSM 644 / NCIMB 8303)]	0	37.978	34	8	12	8	304	33.5	8.97	35.11	8	1
TRUE	High	Master Protein	ProteinCenter:sp_tr_canonical	Q72FZ9 submitted name: Uncharacterized protein [OS=Desulfovibrio vulgaris (strain Hildenborough / ATCC 29579 / DSM 644 / NCIMB 8303)]	0	59.719	40	8	12	8	302	33.2	4.65	48.22	8	1
TRUE	High	Master Protein	ProteinCenter:sp_tr_canonical	Q725Z2 submitted name: ADP-ribosylglycohydrolase family protein [OS=Desulfovibrio vulgaris (strain Hildenborough / ATCC 29579 / DSM 644 / NCIMB 8303)]	0	63.152	47	9	12	9	299	32.3	6.32	44.08	9	1
TRUE	High	Master Protein	ProteinCenter:sp_tr_canonical	Q72DN1 submitted name: Uncharacterized protein [OS=Desulfovibrio vulgaris (strain Hildenborough / ATCC 29579 / DSM 644 / NCIMB 8303)]	0	47.345	26	8	12	8	293	33.3	4.92	42.15	8	1
TRUE	High	Master Protein	ProteinCenter:sp_tr_canonical	Q72CB3 submitted name: Uncharacterized protein [OS=Desulfovibrio vulgaris (strain Hildenborough / ATCC 29579 / DSM 644 / NCIMB 8303)]	0	51.127	44	7	12	7	290	31	4.81	46.39	7	1
TRUE	High	Master Protein	ProteinCenter:sp_tr_canonical	Q72EV8 2-amino-3,7-dideoxy-D-threo-hept-6-ulosonate synthase [OS=Desulfovibrio vulgaris (strain Hildenborough / ATCC 29579 / DSM 644 / NCIMB 8303)]	0	65.899	46	9	12	9	266	28.4	6.52	43.03	9	1
TRUE	High	Master Protein	ProteinCenter:sp_tr_canonical	Q72ED2 submitted name: Precorrin-2 C20-methyltransferase [OS=Desulfovibrio vulgaris (strain Hildenborough / ATCC 29579 / DSM 644 / NCIMB 8303)]	0	61.143	55	8	12	8	256	27.5	5.6	39.4	8	1
TRUE	High	Master Protein	ProteinCenter:sp_tr_canonical	Q72FV6 submitted name: Glutamine ABC transporter, periplasmic glutamine-binding protein [OS=Desulfovibrio vulgaris (strain Hildenborough / ATCC 29579 / DSM 644 / NCIMB 8303)]	0	61.87	50	8	12	8	249	26.9	8.54	42.09	8	1
TRUE	High	Master Protein	ProteinCenter:sp_tr_canonical	Q05805 Sulfite reductase, assimilatory-type [OS=Desulfovibrio vulgaris (strain Hildenborough / ATCC 29579 / DSM 644 / NCIMB 8303)]	0	45.718	45	7	12	7	218	23.8	7.88	38.5	7	1
TRUE	High	Master Protein	ProteinCenter:sp_tr_canonical	Q728M6 submitted name: DNA-binding response regulator, LuxR family [OS=Desulfovibrio vulgaris (strain Hildenborough / ATCC 29579 / DSM 644 / NCIMB 8303)]	0	34.023	30	5	12	5	216	23.8	6.9	32.13	5	1
TRUE	High	Master Protein	ProteinCenter:sp_tr_canonical	Q729C4 submitted name: Uncharacterized protein [OS=Desulfovibrio vulgaris (strain Hildenborough / ATCC 29579 / DSM 644 / NCIMB 8303)]	0	58.746	46	7	12	7	213	23.7	6.52	51.83	7	1
TRUE	High	Master Protein	ProteinCenter:sp_tr_canonical	Q728Q5 FMN-dependent NADH-azoreductase [OS=Desulfovibrio vulgaris (strain Hildenborough / ATCC 29579 / DSM 644 / NCIMB 8303)]	0	53.25	52	7	12	7	209	23	5.64	45.23	7	1
TRUE	High	Master Protein	ProteinCenter:sp_tr_canonical	Q72EL2 submitted name: GAF domain protein [OS=Desulfovibrio vulgaris (strain Hildenborough / ATCC 29579 / DSM 644 / NCIMB 8303)]	0	55.203	43	7	12	7	185	20.1	6.05	48.25	7	1
TRUE	High	Master Protein	ProteinCenter:sp_tr_canonical	Q72ET1 N5-carboxyaminoimidazole ribonucleotide mutase [OS=Desulfovibrio vulgaris (strain Hildenborough / ATCC 29579 / DSM 644 / NCIMB 8303)]	0	59.098	45	6	12	6	166	17.2	6.55	47.96	6	1
TRUE	High	Master Protein	ProteinCenter:sp_tr_canonical	Q72CH8 50S ribosomal protein L23 [OS=Desulfovibrio vulgaris (strain Hildenborough / ATCC 29579 / DSM 644 / NCIMB 8303)]	0	25.84	42	6	12	6	96	10.8	9.99	30.71	6	1
TRUE	High	Master Protein	ProteinCenter:sp_tr_canonical	Q72DH2 30S ribosomal protein S18 [OS=Desulfovibrio vulgaris (strain Hildenborough / ATCC 29579 / DSM 644 / NCIMB 8303)]	0	66.604	46	7	12	7	87	10.3	10.62	40.91	7	1
TRUE	High	Master Protein	ProteinCenter:sp_tr_canonical	Q727F9 submitted name: TPR domain protein [OS=Desulfovibrio vulgaris (strain Hildenborough / ATCC 29579 / DSM 644 / NCIMB 8303)]	0	41.415	12	10	11	10	1076	117.2	5.94	25.75	10	1
TRUE	High	Master Protein	ProteinCenter:sp_tr_canonical	Q726F3 submitted name: Methyl-accepting chemotaxis protein DcrH [OS=Desulfovibrio vulgaris (strain Hildenborough / ATCC 29579 / DSM 644 / NCIMB 8303)]	0	49.038	12	8	11	6	963	104.4	5.94	35.2	8	1
TRUE	High	Master Protein	ProteinCenter:sp_tr_canonical	Q72FP0 submitted name: Thiosulfate reductase, putative [OS=Desulfovibrio vulgaris (strain Hildenborough / ATCC 29579 / DSM 644 / NCIMB 8303)]	0	54.092	24	11	11	11	733	80.3	7.15	33.41	11	1
TRUE	High	Master Protein	ProteinCenter:sp_tr_canonical	Q726Q4 submitted name: ABC transporter, ATP-binding protein [OS=Desulfovibrio vulgaris (strain Hildenborough / ATCC 29579 / DSM 644 / NCIMB 8303)]	0	41.01	19	8	11	8	659	73.4	5.43	34.53	8	1
TRUE	High	Master Protein	ProteinCenter:sp_tr_canonical	Q72EW7 submitted name: Chloride channel family protein [OS=Desulfovibrio vulgaris (strain Hildenborough / ATCC 29579 / DSM 644 / NCIMB 8303)]	0	55.08	23	9	11	9	603	64.6	6.61	35.28	9	1
TRUE	High	Master Protein	ProteinCenter:sp_tr_canonical	Q728W9 submitted name: Cytochrome c family protein [OS=Desulfovibrio vulgaris (strain Hildenborough / ATCC 29579 / DSM 644 / NCIMB 8303)]	0	49.825	18	8	11	8	581	61.9	7.61	36.37	8	1
TRUE	High	Master Protein	ProteinCenter:sp_tr_canonical	Q72DM5 Single-stranded-DNA-specific exonuclease RecJ [OS=Desulfovibrio vulgaris (strain Hildenborough / ATCC 29579 / DSM 644 / NCIMB 8303)]	0	58.477	23	8	11	8	571	61.9	6.54	35.14	8	1
TRUE	High	Master Protein	ProteinCenter:sp_tr_canonical	Q728Y9 DNA repair protein RecN [OS=Desulfovibrio vulgaris (strain Hildenborough / ATCC 29579 / DSM 644 / NCIMB 8303)]	0	49.256	27	9	11	9	539	60.4	5.19	32.79	9	1
TRUE	High	Master Protein	ProteinCenter:sp_tr_canonical	Q72FA1 Flagellar M-ring protein [OS=Desulfovibrio vulgaris (strain Hildenborough / ATCC 29579 / DSM 644 / NCIMB 8303)]	0	56.734	24	10	11	10	538	59.6	5.17	32.54	10	1
TRUE	High	Master Protein	ProteinCenter:sp_tr_canonical	Q726G8 submitted name: Capsular polysaccharide transport protein, putative [OS=Desulfovibrio vulgaris (strain Hildenborough / ATCC 29579 / DSM 644 / NCIMB 8303)]	0	40.6	20	8	11	8	537	57.9	7.17	40.37	8	1
TRUE	High	Master Protein	ProteinCenter:sp_tr_canonical	P61735 L-seryl-tRNA(Sec) selenium transferase [OS=Desulfovibrio vulgaris (strain Hildenborough / ATCC 29579 / DSM 644 / NCIMB 8303)]	0	33.933	28	9	11	9	469	50.8	8.47	27.82	9	1
TRUE	High	Master Protein	ProteinCenter:sp_tr_canonical	Q728U6 UDP-N-acetylmuramoylalanine--D-glutamate ligase [OS=Desulfovibrio vulgaris (strain Hildenborough / ATCC 29579 / DSM 644 / NCIMB 8303)]	0	50.665	26	9	11	9	433	46.6	6.8	38.56	9	1
TRUE	High	Master Protein	ProteinCenter:sp_tr_canonical	Q72BR3 Transcription termination factor Rho [OS=Desulfovibrio vulgaris (strain Hildenborough / ATCC 29579 / DSM 644 / NCIMB 8303)]	0	44.041	24	8	11	8	416	46.7	5.97	38.42	8	1
TRUE	High	Master Protein	ProteinCenter:sp_tr_canonical	Q726L6 submitted name: Outer membrane protein, OMPP1/FadL/TodX family [OS=Desulfovibrio vulgaris (strain Hildenborough / ATCC 29579 / DSM 644 / NCIMB 8303)]	0	56.254	29	9	11	9	401	43.9	5.07	35.3	9	1
TRUE	High	Master Protein	ProteinCenter:sp_tr_canonical	Q727W0 submitted name: High-affinity branched-chain amino acid ABC transporter, perisplasmic amino acid binding protein [OS=Desulfovibrio vulgaris (strain Hildenborough / ATCC 29579 / DSM 644 / NCIMB 8303)]	0	51.161	34	8	11	8	385	41.9	6.05	34.79	8	1
TRUE	High	Master Protein	ProteinCenter:sp_tr_canonical	Q727U7 Cyclic dehypoxanthine futalosine synthase [OS=Desulfovibrio vulgaris (strain Hildenborough / ATCC 29579 / DSM 644 / NCIMB 8303)]	0	45.166	32	7	11	7	375	41.3	6.28	37.35	7	1
TRUE	High	Master Protein	ProteinCenter:sp_tr_canonical	Q72F89 Hydrogenase maturation factor [OS=Desulfovibrio vulgaris (strain Hildenborough / ATCC 29579 / DSM 644 / NCIMB 8303)]	0	38.613	30	7	11	7	365	39.4	6.32	30.4	7	1
TRUE	High	Master Protein	ProteinCenter:sp_tr_canonical	Q72DR4 Zinc metalloprotease [OS=Desulfovibrio vulgaris (strain Hildenborough / ATCC 29579 / DSM 644 / NCIMB 8303)]	0	52.016	37	7	11	7	354	38.1	6.74	38.73	7	1
TRUE	High	Master Protein	ProteinCenter:sp_tr_canonical	Q72CS5 Phosphate acyltransferase [OS=Desulfovibrio vulgaris (strain Hildenborough / ATCC 29579 / DSM 644 / NCIMB 8303)]	0	50.425	30	9	11	9	345	36.9	7.44	36.73	9	1
TRUE	High	Master Protein	ProteinCenter:sp_tr_canonical	Q72BF4 submitted name: GAF domain protein [OS=Desulfovibrio vulgaris (strain Hildenborough / ATCC 29579 / DSM 644 / NCIMB 8303)]	0	47.395	28	7	11	7	344	38.2	6.38	35.97	7	1
TRUE	High	Master Protein	ProteinCenter:sp_tr_canonical	Q726C0 submitted name: Octaprenyl-diphosphate synthase [OS=Desulfovibrio vulgaris (strain Hildenborough / ATCC 29579 / DSM 644 / NCIMB 8303)]	0	34.749	35	8	11	8	321	34.6	5.57	23.1	8	1
TRUE	High	Master Protein	ProteinCenter:sp_tr_canonical	Q72DD7 submitted name: Chemotaxis protein CheV [OS=Desulfovibrio vulgaris (strain Hildenborough / ATCC 29579 / DSM 644 / NCIMB 8303)]	0	36.844	24	6	11	5	320	35.2	6.27	26.14	6	1
TRUE	High	Master Protein	ProteinCenter:sp_tr_canonical	Q726Q9 submitted name: Aminotransferase, class IV [OS=Desulfovibrio vulgaris (strain Hildenborough / ATCC 29579 / DSM 644 / NCIMB 8303)]	0	58.206	36	8	11	8	315	34.2	5.55	35.06	8	1
TRUE	High	Master Protein	ProteinCenter:sp_tr_canonical	Q72AR2 Cell division coordinator CpoB [OS=Desulfovibrio vulgaris (strain Hildenborough / ATCC 29579 / DSM 644 / NCIMB 8303)]	0	42.763	26	8	11	8	312	34	9	30.82	8	1
TRUE	High	Master Protein	ProteinCenter:sp_tr_canonical	Q725L6 Branched-chain-amino-acid aminotransferase [OS=Desulfovibrio vulgaris (strain Hildenborough / ATCC 29579 / DSM 644 / NCIMB 8303)]	0	30.82	26	7	11	7	309	34.4	6.62	32.21	7	1
TRUE	High	Master Protein	ProteinCenter:sp_tr_canonical	Q72BQ2 submitted name: Uncharacterized protein [OS=Desulfovibrio vulgaris (strain Hildenborough / ATCC 29579 / DSM 644 / NCIMB 8303)]	0	64.741	49	9	11	9	279	29.8	7.99	42.6	9	1
TRUE	High	Master Protein	ProteinCenter:sp_tr_canonical	Q72FZ1 submitted name: Glucose-1-phosphate cytidylyl-transferase [OS=Desulfovibrio vulgaris (strain Hildenborough / ATCC 29579 / DSM 644 / NCIMB 8303)]	0	30.272	30	7	11	7	259	29.9	6.7	30.15	7	1
TRUE	High	Master Protein	ProteinCenter:sp_tr_canonical	Q725R9 submitted name: SPFH domain/Band 7 family protein [OS=Desulfovibrio vulgaris (strain Hildenborough / ATCC 29579 / DSM 644 / NCIMB 8303)]	0	59.95	38	6	11	6	251	27.7	5.73	36.23	6	1
TRUE	High	Master Protein	ProteinCenter:sp_tr_canonical	Q729M1 submitted name: Hydrogenase accessory protein HypB [OS=Desulfovibrio vulgaris (strain Hildenborough / ATCC 29579 / DSM 644 / NCIMB 8303)]	0	27.206	36	7	11	7	224	24.9	5.01	21.58	7	1
TRUE	High	Master Protein	ProteinCenter:sp_tr_canonical	Q729X3 submitted name: Uncharacterized protein [OS=Desulfovibrio vulgaris (strain Hildenborough / ATCC 29579 / DSM 644 / NCIMB 8303)]	0	39.649	36	7	11	7	216	24.4	6.07	29.56	7	1
TRUE	High	Master Protein	ProteinCenter:sp_tr_canonical	Q72BH8 submitted name: Transaldolase, putative [OS=Desulfovibrio vulgaris (strain Hildenborough / ATCC 29579 / DSM 644 / NCIMB 8303)]	0	60.32	53	7	11	7	215	22.9	5.81	33.55	7	1
TRUE	High	Master Protein	ProteinCenter:sp_tr_canonical	Q72E75 Signal peptidase I [OS=Desulfovibrio vulgaris (strain Hildenborough / ATCC 29579 / DSM 644 / NCIMB 8303)]	0	40.424	43	9	11	9	199	23	6.7	26.92	9	1
TRUE	High	Master Protein	ProteinCenter:sp_tr_canonical	Q728M1 submitted name: Transcriptional regulator, TetR family [OS=Desulfovibrio vulgaris (strain Hildenborough / ATCC 29579 / DSM 644 / NCIMB 8303)]	0	46.322	40	6	11	6	195	22.4	8.6	37.45	6	1
TRUE	High	Master Protein	ProteinCenter:sp_tr_canonical	Q72E00 ATP synthase subunit b [OS=Desulfovibrio vulgaris (strain Hildenborough / ATCC 29579 / DSM 644 / NCIMB 8303)]	0	35.941	45	10	11	10	176	19.6	7.4	28.78	10	1
TRUE	High	Master Protein	ProteinCenter:sp_tr_canonical	Q729I1 submitted name: Outer membrane protein OmpH, putative [OS=Desulfovibrio vulgaris (strain Hildenborough / ATCC 29579 / DSM 644 / NCIMB 8303)]	0	33.003	31	7	11	7	175	19.3	9.32	32.61	7	1
TRUE	High	Master Protein	ProteinCenter:sp_tr_canonical	Q72AW7 Peptidyl-prolyl cis-trans isomerase [OS=Desulfovibrio vulgaris (strain Hildenborough / ATCC 29579 / DSM 644 / NCIMB 8303)]	0	48.179	60	7	11	7	164	18.1	6.55	38.05	7	1
TRUE	High	Master Protein	ProteinCenter:sp_tr_canonical	Q72CI1 30S ribosomal protein S10 [OS=Desulfovibrio vulgaris (strain Hildenborough / ATCC 29579 / DSM 644 / NCIMB 8303)]	0	35.773	61	6	11	6	105	11.7	9.57	38.34	6	1
TRUE	High	Master Protein	ProteinCenter:sp_tr_canonical	Q72ER5 30S ribosomal protein S15 [OS=Desulfovibrio vulgaris (strain Hildenborough / ATCC 29579 / DSM 644 / NCIMB 8303)]	0	32.468	55	5	11	5	89	10.2	10.1	31.46	5	1
TRUE	High	Master Protein	ProteinCenter:sp_tr_canonical	Q726E6 submitted name: RNB-like family protein [OS=Desulfovibrio vulgaris (strain Hildenborough / ATCC 29579 / DSM 644 / NCIMB 8303)]	0	37.94	15	8	10	8	698	77.6	5.68	32.01	8	1
TRUE	High	Master Protein	ProteinCenter:sp_tr_canonical	Q72CR9 submitted name: Dolichyl-phosphate-mannose-protein mannosyltransferase family protein [OS=Desulfovibrio vulgaris (strain Hildenborough / ATCC 29579 / DSM 644 / NCIMB 8303)]	0	48.588	15	8	10	8	667	71.5	6.76	30.25	8	1
TRUE	High	Master Protein	ProteinCenter:sp_tr_canonical	Q72CD3 1-deoxy-D-xylulose-5-phosphate synthase [OS=Desulfovibrio vulgaris (strain Hildenborough / ATCC 29579 / DSM 644 / NCIMB 8303)]	0	50.66	16	7	10	7	641	69.1	6.54	32.81	7	1
TRUE	High	Master Protein	ProteinCenter:sp_tr_canonical	Q72DV0 Phosphoenolpyruvate-protein phosphotransferase [OS=Desulfovibrio vulgaris (strain Hildenborough / ATCC 29579 / DSM 644 / NCIMB 8303)]	0	55.029	25	8	10	8	590	65.3	5.48	37.05	8	1
TRUE	High	Master Protein	ProteinCenter:sp_tr_canonical	Q729I0 N-acetylmuramoyl-L-alanine amidase [OS=Desulfovibrio vulgaris (strain Hildenborough / ATCC 29579 / DSM 644 / NCIMB 8303)]	0	33.006	17	7	10	7	543	59.2	9.54	17.95	7	1
TRUE	High	Master Protein	ProteinCenter:sp_tr_canonical	Q72EV3 submitted name: Anthranilate synthase, component I [OS=Desulfovibrio vulgaris (strain Hildenborough / ATCC 29579 / DSM 644 / NCIMB 8303)]	0	47.717	21	9	10	9	532	57.4	6.62	32.83	9	1
TRUE	High	Master Protein	ProteinCenter:sp_tr_canonical	Q726J1 Peptide chain release factor 3 [OS=Desulfovibrio vulgaris (strain Hildenborough / ATCC 29579 / DSM 644 / NCIMB 8303)]	0	43.244	21	7	10	7	529	59.6	6.49	35.87	7	1
TRUE	High	Master Protein	ProteinCenter:sp_tr_canonical	Q726X5 2-isopropylmalate synthase [OS=Desulfovibrio vulgaris (strain Hildenborough / ATCC 29579 / DSM 644 / NCIMB 8303)]	0	55.474	26	7	10	7	509	55.3	6.23	39.31	7	1
TRUE	High	Master Protein	ProteinCenter:sp_tr_canonical	Q727S6 submitted name: Extracellular solute-binding protein, putative [OS=Desulfovibrio vulgaris (strain Hildenborough / ATCC 29579 / DSM 644 / NCIMB 8303)]	0	44.601	26	8	10	8	461	50.2	6.01	26.6	8	1
TRUE	High	Master Protein	ProteinCenter:sp_tr_canonical	Q72DH8 Molybdopterin molybdenumtransferase [OS=Desulfovibrio vulgaris (strain Hildenborough / ATCC 29579 / DSM 644 / NCIMB 8303)]	0	50.545	34	8	10	8	445	46.8	5.36	30.32	8	1
TRUE	High	Master Protein	ProteinCenter:sp_tr_canonical	Q726L0 submitted name: Outer membrane efflux protein [OS=Desulfovibrio vulgaris (strain Hildenborough / ATCC 29579 / DSM 644 / NCIMB 8303)]	0	65.128	35	9	10	9	439	48.2	6.96	41.68	9	1
TRUE	High	Master Protein	ProteinCenter:sp_tr_canonical	Q72B37 submitted name: Uncharacterized protein [OS=Desulfovibrio vulgaris (strain Hildenborough / ATCC 29579 / DSM 644 / NCIMB 8303)]	0	34.807	19	9	10	9	395	43.7	8.44	20.21	9	1
TRUE	High	Master Protein	ProteinCenter:sp_tr_canonical	Q72FT1 Probable membrane transporter protein [OS=Desulfovibrio vulgaris (strain Hildenborough / ATCC 29579 / DSM 644 / NCIMB 8303)]	0	46.995	25	8	10	8	374	38.8	9.58	25.06	8	1
TRUE	High	Master Protein	ProteinCenter:sp_tr_canonical	Q728M8 submitted name: Peptidase, M20/M25/M40 family [OS=Desulfovibrio vulgaris (strain Hildenborough / ATCC 29579 / DSM 644 / NCIMB 8303)]	0	57.894	32	8	10	8	366	39.5	5.6	37.88	8	1
TRUE	High	Master Protein	ProteinCenter:sp_tr_canonical	Q72BQ0 RNA polymerase sigma factor [OS=Desulfovibrio vulgaris (strain Hildenborough / ATCC 29579 / DSM 644 / NCIMB 8303)]	0	35.548	30	8	10	8	356	40.9	4.96	30.24	8	1
TRUE	High	Master Protein	ProteinCenter:sp_tr_canonical	Q72C46 submitted name: Cobyrinic acid a,c-diamide synthase family protein [OS=Desulfovibrio vulgaris (strain Hildenborough / ATCC 29579 / DSM 644 / NCIMB 8303)]	0	42.211	28	6	10	6	354	38.6	6.19	34.82	6	1
TRUE	High	Master Protein	ProteinCenter:sp_tr_canonical	Q72FX9 Methylthioribose-1-phosphate isomerase [OS=Desulfovibrio vulgaris (strain Hildenborough / ATCC 29579 / DSM 644 / NCIMB 8303)]	0	40.756	29	8	10	8	350	37.9	6.1	29.7	8	1
TRUE	High	Master Protein	ProteinCenter:sp_tr_canonical	Q72BM2 submitted name: Pyridine nucleotide-disulfide oxidoreductase [OS=Desulfovibrio vulgaris (strain Hildenborough / ATCC 29579 / DSM 644 / NCIMB 8303)]	0	31.359	29	7	10	7	343	37.1	6.6	25.24	7	1
TRUE	High	Master Protein	ProteinCenter:sp_tr_canonical	Q72F88 submitted name: Hydrogenase expression/formation protein HypE [OS=Desulfovibrio vulgaris (strain Hildenborough / ATCC 29579 / DSM 644 / NCIMB 8303)]	0	55.565	45	9	10	9	341	35.9	5.24	37.29	9	1
TRUE	High	Master Protein	ProteinCenter:sp_tr_canonical	Q72FY7 submitted name: Glycosyl transferase, group 2 family protein [OS=Desulfovibrio vulgaris (strain Hildenborough / ATCC 29579 / DSM 644 / NCIMB 8303)]	0	32.895	26	8	10	7	334	37.9	6.95	27.39	8	1
TRUE	High	Master Protein	ProteinCenter:sp_tr_canonical	Q72CC3 UDP-glucose 4-epimerase [OS=Desulfovibrio vulgaris (strain Hildenborough / ATCC 29579 / DSM 644 / NCIMB 8303)]	0	38.105	30	5	10	5	331	36.1	6.35	40.33	5	1
TRUE	High	Master Protein	ProteinCenter:sp_tr_canonical	Q727F4 Aspartate carbamoyltransferase [OS=Desulfovibrio vulgaris (strain Hildenborough / ATCC 29579 / DSM 644 / NCIMB 8303)]	0	52.832	33	6	10	6	317	34.6	8.65	35.91	6	1
TRUE	High	Master Protein	ProteinCenter:sp_tr_canonical	Q72AU0 DUF4115 domain-containing protein [OS=Desulfovibrio vulgaris (strain Hildenborough / ATCC 29579 / DSM 644 / NCIMB 8303)]	0	49.697	42	9	10	9	313	32.9	5.29	31.28	9	1
TRUE	High	Master Protein	ProteinCenter:sp_tr_canonical	Q72BR4 submitted name: Pyruvate ferredoxin oxidoreductase, beta subunit [OS=Desulfovibrio vulgaris (strain Hildenborough / ATCC 29579 / DSM 644 / NCIMB 8303)]	0	39.97	37	7	10	7	284	30.8	8.22	28.19	7	1
TRUE	High	Master Protein	ProteinCenter:sp_tr_canonical	Q72FN6 submitted name: Molybdenum ABC transporter, periplasmic molybdenum-binding protein [OS=Desulfovibrio vulgaris (strain Hildenborough / ATCC 29579 / DSM 644 / NCIMB 8303)]	0	59.236	36	9	10	9	269	28.2	9.55	36.33	9	1
TRUE	High	Master Protein	ProteinCenter:sp_tr_canonical	Q72BE8 submitted name: 1-acyl-sn-glycerol-3-phosphate acyltransferase, putative [OS=Desulfovibrio vulgaris (strain Hildenborough / ATCC 29579 / DSM 644 / NCIMB 8303)]	0	25.822	31	7	10	7	269	29.5	8.44	20.56	7	1
TRUE	High	Master Protein	ProteinCenter:sp_tr_canonical	Q72CU7 submitted name: MazG family protein [OS=Desulfovibrio vulgaris (strain Hildenborough / ATCC 29579 / DSM 644 / NCIMB 8303)]	0	38.852	33	5	10	5	267	30.2	4.79	34.77	5	1
TRUE	High	Master Protein	ProteinCenter:sp_tr_canonical	Q72AA3 Thiazole synthase [OS=Desulfovibrio vulgaris (strain Hildenborough / ATCC 29579 / DSM 644 / NCIMB 8303)]	0	38.525	41	9	10	9	265	27.6	6.23	23.19	9	1
TRUE	High	Master Protein	ProteinCenter:sp_tr_canonical	Q72G27 submitted name: DSBA-like thioredoxin domain protein [OS=Desulfovibrio vulgaris (strain Hildenborough / ATCC 29579 / DSM 644 / NCIMB 8303)]	0	37.105	35	7	10	7	261	29.1	7.91	26.71	7	1
TRUE	High	Master Protein	ProteinCenter:sp_tr_canonical	P62035 Probable transcriptional regulatory protein DVU_2259 [OS=Desulfovibrio vulgaris (strain Hildenborough / ATCC 29579 / DSM 644 / NCIMB 8303)]	0	28.927	31	5	10	5	247	26.6	4.93	18.75	5	1
TRUE	High	Master Protein	ProteinCenter:sp_tr_canonical	Q725S6 submitted name: Pyruvate ferredoxin/flavodoxin oxidoreductase, beta subunit, putative [OS=Desulfovibrio vulgaris (strain Hildenborough / ATCC 29579 / DSM 644 / NCIMB 8303)]	0	51.562	41	7	10	7	245	26.4	7.39	40.03	7	1
TRUE	High	Master Protein	ProteinCenter:sp_tr_canonical	Q72E63 submitted name: Branched-chain amino acid ABC transporter, ATP-binding protein [OS=Desulfovibrio vulgaris (strain Hildenborough / ATCC 29579 / DSM 644 / NCIMB 8303)]	0	45.995	46	7	10	7	238	25.7	6.4	33.82	7	1
TRUE	High	Master Protein	ProteinCenter:sp_tr_canonical	Q729P5 submitted name: Uncharacterized protein [OS=Desulfovibrio vulgaris (strain Hildenborough / ATCC 29579 / DSM 644 / NCIMB 8303)]	0	41.085	38	7	10	7	209	23.7	5.27	29.27	7	1
TRUE	High	Master Protein	ProteinCenter:sp_tr_canonical	Q72DD4 submitted name: ThiJ/PfpI family protein [OS=Desulfovibrio vulgaris (strain Hildenborough / ATCC 29579 / DSM 644 / NCIMB 8303)]	0	40.944	35	6	10	6	195	21.2	5.82	35.6	6	1
TRUE	High	Master Protein	ProteinCenter:sp_tr_canonical	Q72DW7 Protein GrpE [OS=Desulfovibrio vulgaris (strain Hildenborough / ATCC 29579 / DSM 644 / NCIMB 8303)]	0	42.021	57	6	10	6	191	20.8	5.21	25.32	6	1
TRUE	High	Master Protein	ProteinCenter:sp_tr_canonical	Q729N2 submitted name: Rubrerythrin, putative [OS=Desulfovibrio vulgaris (strain Hildenborough / ATCC 29579 / DSM 644 / NCIMB 8303)]	0	49.58	43	7	10	7	164	17.9	5.77	28.7	7	1
TRUE	High	Master Protein	ProteinCenter:sp_tr_canonical	Q729F3 Rubrerythrin domain-containing protein [OS=Desulfovibrio vulgaris (strain Hildenborough / ATCC 29579 / DSM 644 / NCIMB 8303)]	0	38.089	37	5	10	5	163	18	5.2	31.23	5	1
TRUE	High	Master Protein	ProteinCenter:sp_tr_canonical	Q725I2 Siroheme decarboxylase beta subunit [OS=Desulfovibrio vulgaris (strain Hildenborough / ATCC 29579 / DSM 644 / NCIMB 8303)]	0	36.217	36	4	10	4	160	18.4	6.14	31.18	4	1
TRUE	High	Master Protein	ProteinCenter:sp_tr_canonical	Q72DZ9 submitted name: ATP synthase F0, B' subunit, putative [OS=Desulfovibrio vulgaris (strain Hildenborough / ATCC 29579 / DSM 644 / NCIMB 8303)]	0	39.49	40	4	10	4	131	14.1	9.09	31.68	4	1
TRUE	High	Master Protein	ProteinCenter:sp_tr_canonical	Q728R8 50S ribosomal protein L20 [OS=Desulfovibrio vulgaris (strain Hildenborough / ATCC 29579 / DSM 644 / NCIMB 8303)]	0	28.694	38	6	10	6	117	13.7	11.02	25.01	6	1
TRUE	High	Master Protein	ProteinCenter:sp_tr_canonical	Q72B43 submitted name: DNA-binding protein HU [OS=Desulfovibrio vulgaris (strain Hildenborough / ATCC 29579 / DSM 644 / NCIMB 8303)]	0	44.264	59	6	10	6	90	9.7	10.2	37.13	6	1
TRUE	High	Master Protein	ProteinCenter:sp_tr_canonical	Q727U1 submitted name: TPR/GGDEF domain protein [OS=Desulfovibrio vulgaris (strain Hildenborough / ATCC 29579 / DSM 644 / NCIMB 8303)]	0	52.666	15	9	9	9	891	98	8.54	32.56	9	1
TRUE	High	Master Protein	ProteinCenter:sp_tr_canonical	Q72WJ0 submitted name: HAMP domain protein [OS=Desulfovibrio vulgaris (strain Hildenborough / ATCC 29579 / DSM 644 / NCIMB 8303)]	0	36.394	12	7	9	7	727	76.6	5.03	28.19	7	1
TRUE	High	Master Protein	ProteinCenter:sp_tr_canonical	Q72DD0 submitted name: Thio:disulfide interchange protein, putative [OS=Desulfovibrio vulgaris (strain Hildenborough / ATCC 29579 / DSM 644 / NCIMB 8303)]	0	56.641	23	9	9	9	719	74.9	6.99	31.85	9	1
TRUE	High	Master Protein	ProteinCenter:sp_tr_canonical	Q72AJ3 submitted name: Sulfate transporter family protein [OS=Desulfovibrio vulgaris (strain Hildenborough / ATCC 29579 / DSM 644 / NCIMB 8303)]	0	40.724	17	7	9	7	714	77.2	6.33	24.15	7	1
TRUE	High	Master Protein	ProteinCenter:sp_tr_canonical	Q72BM4 submitted name: Molybdopterin oxidoreductase domain protein [OS=Desulfovibrio vulgaris (strain Hildenborough / ATCC 29579 / DSM 644 / NCIMB 8303)]	0	47.773	15	6	9	6	642	69.8	6.39	33.89	6	1
TRUE	High	Master Protein	ProteinCenter:sp_tr_canonical	Q72FD5 submitted name: Sulfate permease family protein [OS=Desulfovibrio vulgaris (strain Hildenborough / ATCC 29579 / DSM 644 / NCIMB 8303)]	0	42.382	21	8	9	8	568	60.6	7.05	29.14	8	1
TRUE	High	Master Protein	ProteinCenter:sp_tr_canonical	Q726I8 submitted name: AMP-binding enzyme family protein [OS=Desulfovibrio vulgaris (strain Hildenborough / ATCC 29579 / DSM 644 / NCIMB 8303)]	0	35.839	19	8	9	8	564	62.1	6.98	25.61	8	1
TRUE	High	Master Protein	ProteinCenter:sp_tr_canonical	Q72DQ3 Ribonuclease J [OS=Desulfovibrio vulgaris (strain Hildenborough / ATCC 29579 / DSM 644 / NCIMB 8303)]	0	31.494	15	7	9	7	554	61.6	6.38	24.41	7	1
TRUE	High	Master Protein	ProteinCenter:sp_tr_canonical	Q72F79 3-deoxy-D-manno-octulosonic acid transferase [OS=Desulfovibrio vulgaris (strain Hildenborough / ATCC 29579 / DSM 644 / NCIMB 8303)]	0	45.513	23	7	9	7	530	56	6.27	26.34	7	1
TRUE	High	Master Protein	ProteinCenter:sp_tr_canonical	Q726G0 4-alpha-glucanotransferase [OS=Desulfovibrio vulgaris (strain Hildenborough / ATCC 29579 / DSM 644 / NCIMB 8303)]	0	49.642	17	4	9	4	503	55.9	6.04	31.88	4	1
TRUE	High	Master Protein	ProteinCenter:sp_tr_canonical	Q72DH0 Replicative DNA helicase [OS=Desulfovibrio vulgaris (strain Hildenborough / ATCC 29579 / DSM 644 / NCIMB 8303)]	0	40.213	21	8	9	8	493	54.8	5.77	26.38	8	1
TRUE	High	Master Protein	ProteinCenter:sp_tr_canonical	Q72E93 submitted name: Phosphomannomutase [OS=Desulfovibrio vulgaris (strain Hildenborough / ATCC 29579 / DSM 644 / NCIMB 8303)]	0	27.762	16	6	9	6	453	49.7	5.9	28.14	6	1
TRUE	High	Master Protein	ProteinCenter:sp_tr_canonical	Q72F78 submitted name: Aminotransferase, DegT/DnrJ/EryC1/StrS family [OS=Desulfovibrio vulgaris (strain Hildenborough / ATCC 29579 / DSM 644 / NCIMB 8303)]	0	43.673	30	9	9	9	446	48.6	8	26.99	9	1
TRUE	High	Master Protein	ProteinCenter:sp_tr_canonical	Q72CG0 Protein translocase subunit SecY [OS=Desulfovibrio vulgaris (strain Hildenborough / ATCC 29579 / DSM 644 / NCIMB 8303)]	0	26.747	10	4	9	4	437	47.4	9.85	21.47	4	1
TRUE	High	Master Protein	ProteinCenter:sp_tr_canonical	Q729J6 submitted name: Glycosyl transferase, group 2 family protein [OS=Desulfovibrio vulgaris (strain Hildenborough / ATCC 29579 / DSM 644 / NCIMB 8303)]	0	37.778	21	6	9	6	415	45.2	6.42	25.26	6	1
TRUE	High	Master Protein	ProteinCenter:sp_tr_canonical	Q72F62 submitted name: Aminotransferase, DegT/DnrJ/EryC1/StrS family [OS=Desulfovibrio vulgaris (strain Hildenborough / ATCC 29579 / DSM 644 / NCIMB 8303)]	0	39.33	17	5	9	5	393	44.6	6.21	32.28	5	1
TRUE	High	Master Protein	ProteinCenter:sp_tr_canonical	Q725H3 Aminotransferase [OS=Desulfovibrio vulgaris (strain Hildenborough / ATCC 29579 / DSM 644 / NCIMB 8303)]	0	44.823	26	6	9	6	390	42.5	5.92	39.24	6	1
TRUE	High	Master Protein	ProteinCenter:sp_tr_canonical	Q727U8 Aminodeoxyfutalosine synthase [OS=Desulfovibrio vulgaris (strain Hildenborough / ATCC 29579 / DSM 644 / NCIMB 8303)]	0	49.135	27	8	9	8	372	41.3	6.86	26.45	8	1
TRUE	High	Master Protein	ProteinCenter:sp_tr_canonical	Q72FZ0 submitted name: CDP-glucose-4,6-dehydratase, putative [OS=Desulfovibrio vulgaris (strain Hildenborough / ATCC 29579 / DSM 644 / NCIMB 8303)]	0	42.095	29	8	9	8	368	40.5	6.18	23.65	8	1
TRUE	High	Master Protein	ProteinCenter:sp_tr_canonical	Q72DK0 GTPase Obg [OS=Desulfovibrio vulgaris (strain Hildenborough / ATCC 29579 / DSM 644 / NCIMB 8303)]	0	33.816	28	7	9	7	366	40.9	5.08	27.34	7	1
TRUE	High	Master Protein	ProteinCenter:sp_tr_canonical	Q72B30 Quinolinate synthase [OS=Desulfovibrio vulgaris (strain Hildenborough / ATCC 29579 / DSM 644 / NCIMB 8303)]	0	57.424	36	7	9	7	358	38.4	6.68	38.49	7	1
TRUE	High	Master Protein	ProteinCenter:sp_tr_canonical	Q72EF1 submitted name: Phosphotransbutyrylase [OS=Desulfovibrio vulgaris (strain Hildenborough / ATCC 29579 / DSM 644 / NCIMB 8303)]	0	60.523	36	7	9	7	343	35.1	5.77	36.64	7	1
TRUE	High	Master Protein	ProteinCenter:sp_tr_canonical	Q72FP8 submitted name: Oligopeptide/dipeptide ABC transporter, ATP-binding protein [OS=Desulfovibrio vulgaris (strain Hildenborough / ATCC 29579 / DSM 644 / NCIMB 8303)]	0	55.35	39	8	9	8	337	37.5	7.36	36.57	8	1
TRUE	High	Master Protein	ProteinCenter:sp_tr_canonical	Q72EB5 Cysteine synthase [OS=Desulfovibrio vulgaris (strain Hildenborough / ATCC 29579 / DSM 644 / NCIMB 8303)]	0	44.913	32	7	9	7	308	31.9	5.25	26.91	7	1
TRUE	High	Master Protein	ProteinCenter:sp_tr_canonical	Q72AU2 Glycine--tRNA ligase alpha subunit [OS=Desulfovibrio vulgaris (strain Hildenborough / ATCC 29579 / DSM 644 / NCIMB 8303)]	0	44.934	24	4	9	4	289	33.2	5.16	32.01	4	1
TRUE	High	Master Protein	ProteinCenter:sp_tr_canonical	Q729Q3 submitted name: Glycine/betaine/L-proline ABC transporter, periplasmic-binding protein [OS=Desulfovibrio vulgaris (strain Hildenborough / ATCC 29579 / DSM 644 / NCIMB 8303)]	0	43.723	35	7	9	7	285	31.2	7.55	28.36	7	1
TRUE	High	Master Protein	ProteinCenter:sp_tr_canonical	Q72AQ7 submitted name: Phosphonate ABC transporter, permease protein [OS=Desulfovibrio vulgaris (strain Hildenborough / ATCC 29579 / DSM 644 / NCIMB 8303)]	0	25.989	28	6	9	6	265	28.6	9.19	21.44	6	1
TRUE	High	Master Protein	ProteinCenter:sp_tr_canonical	Q727T5 submitted name: Uncharacterized protein [OS=Desulfovibrio vulgaris (strain Hildenborough / ATCC 29579 / DSM 644 / NCIMB 8303)]	0	35.46	33	5	9	5	260	28.4	6.57	32.1	5	1
TRUE	High	Master Protein	ProteinCenter:sp_tr_canonical	Q72CP5 submitted name: Amino acid ABC transporter, periplasmic amino acid-binding protein [OS=Desulfovibrio vulgaris (strain Hildenborough / ATCC 29579 / DSM 644 / NCIMB 8303)]	0	43.355	33	6	9	6	246	26.8	6.38	34.94	6	1
TRUE	High	Master Protein	ProteinCenter:sp_tr_canonical	Q72FT0 submitted name: Uncharacterized protein [OS=Desulfovibrio vulgaris (strain Hildenborough / ATCC 29579 / DSM 644 / NCIMB 8303)]	0	39.623	45	8	9	8	240	25.9	8.54	30.26	8	1
TRUE	High	Master Protein	ProteinCenter:sp_tr_canonical	Q72AP0 TPR_21 domain-containing protein [OS=Desulfovibrio vulgaris (strain Hildenborough / ATCC 29579 / DSM 644 / NCIMB 8303)]	0	58.734	38	6	9	6	231	23.8	5.41	38.24	6	1
TRUE	High	Master Protein	ProteinCenter:sp_tr_canonical	Q72DL3 Redox-sensing transcriptional repressor Rex [OS=Desulfovibrio vulgaris (strain Hildenborough / ATCC 29579 / DSM 644 / NCIMB 8303)]	0	31.811	31	6	9	6	214	23.9	8.28	24.76	6	1
TRUE	High	Master Protein	ProteinCenter:sp_tr_canonical	P30820 Nigerythrin [OS=Desulfovibrio vulgaris (strain Hildenborough / ATCC 29579 / DSM 644 / NCIMB 8303)]	0	23.261	23	5	9	5	202	22.1	5.59	19.23	5	1
TRUE	High	Master Protein	ProteinCenter:sp_tr_canonical	Q726C1 submitted name: IMP cyclohydrolase, putative [OS=Desulfovibrio vulgaris (strain Hildenborough / ATCC 29579 / DSM 644 / NCIMB 8303)]	0	35.168	49	8	9	8	200	21.4	6.04	22.06	8	1
TRUE	High	Master Protein	ProteinCenter:sp_tr_canonical	Q727D2 Transcription termination/antitermination protein NusG [OS=Desulfovibrio vulgaris (strain Hildenborough / ATCC 29579 / DSM 644 / NCIMB 8303)]	0	34.399	46	7	9	7	183	21	8.85	27.94	7	1
TRUE	High	Master Protein	ProteinCenter:sp_tr_canonical	Q725S7 submitted name: Pyruvate ferredoxin/flavodoxin oxidoreductase family protein [OS=Desulfovibrio vulgaris (strain Hildenborough / ATCC 29579 / DSM 644 / NCIMB 8303)]	0	40.229	43	6	9	6	182	19.1	5.8	30.51	6	1
TRUE	High	Master Protein	ProteinCenter:sp_tr_canonical	Q72BK6 Ribosome hibernation promoting factor [OS=Desulfovibrio vulgaris (strain Hildenborough / ATCC 29579 / DSM 644 / NCIMB 8303)]	0	21.309	26	5	9	5	179	20.6	6.57	24.69	5	1
TRUE	High	Master Protein	ProteinCenter:sp_tr_canonical	Q726D6 submitted name: Uncharacterized protein [OS=Desulfovibrio vulgaris (strain Hildenborough / ATCC 29579 / DSM 644 / NCIMB 8303)]	0	37.194	51	5	9	5	142	15.3	4.73	30.77	5	1
TRUE	High	Master Protein	ProteinCenter:sp_tr_canonical	Q72A97 submitted name: Universal stress protein family [OS=Desulfovibrio vulgaris (strain Hildenborough / ATCC 29579 / DSM 644 / NCIMB 8303)]	0	40.546	57	7	9	7	138	14.7	6.93	27.78	7	1
TRUE	High	Master Protein	ProteinCenter:sp_tr_canonical	Q726M2 submitted name: Transcriptional regulator, putative [OS=Desulfovibrio vulgaris (strain Hildenborough / ATCC 29579 / DSM 644 / NCIMB 8303)]	0	35.211	44	6	9	6	128	14.5	9.35	29.14	6	1
TRUE	High	Master Protein	ProteinCenter:sp_tr_canonical	Q72B01 Thioredoxin [OS=Desulfovibrio vulgaris (strain Hildenborough / ATCC 29579 / DSM 644 / NCIMB 8303)]	0	27.379	66	5	9	5	107	11.4	5.11	23.75	5	1
TRUE	High	Master Protein	ProteinCenter:sp_tr_canonical	Q726Y6 submitted name: Acetyltransferase, GNAT family [OS=Desulfovibrio vulgaris (strain Hildenborough / ATCC 29579 / DSM 644 / NCIMB 8303)]	0	27.206	10	6	8	6	898	97.3	5.97	14.47	6	1
TRUE	High	Master Protein	ProteinCenter:sp_tr_canonical	Q72BG9 submitted name: FtsK/SpoIIIE family protein [OS=Desulfovibrio vulgaris (strain Hildenborough / ATCC 29579 / DSM 644 / NCIMB 8303)]	0	33.679	14	7	8	7	776	83.6	5.62	20.49	7	1
TRUE	High	Master Protein	ProteinCenter:sp_tr_canonical	Q72FW9 submitted name: Methyl-accepting chemotaxis protein [OS=Desulfovibrio vulgaris (strain Hildenborough / ATCC 29579 / DSM 644 / NCIMB 8303)]	0	29.087	8	5	8	3	720	75.4	5.24	26.39	5	1
TRUE	High	Master Protein	ProteinCenter:sp_tr_canonical	Q72AB4 submitted name: GTP pyrophosphokinase [OS=Desulfovibrio vulgaris (strain Hildenborough / ATCC 29579 / DSM 644 / NCIMB 8303)]	0	30.373	12	6	8	6	717	80.7	6.61	30.89	6	1
TRUE	High	Master Protein	ProteinCenter:sp_tr_canonical	Q72E54 Thioredox_DsbH domain-containing protein [OS=Desulfovibrio vulgaris (strain Hildenborough / ATCC 29579 / DSM 644 / NCIMB 8303)]	0	35.373	10	5	8	5	715	77.7	5.94	25.2	5	1
TRUE	High	Master Protein	ProteinCenter:sp_tr_canonical	Q72E29 submitted name: Methyl-accepting chemotaxis protein [OS=Desulfovibrio vulgaris (strain Hildenborough / ATCC 29579 / DSM 644 / NCIMB 8303)]	0	19.302	8	5	8	3	669	71.6	5.47	20.38	5	1
TRUE	High	Master Protein	ProteinCenter:sp_tr_canonical	Q72EI1 Histidine kinase [OS=Desulfovibrio vulgaris (strain Hildenborough / ATCC 29579 / DSM 644 / NCIMB 8303)]	0	32.399	24	8	8	8	571	61.1	6.68	22.86	8	1
TRUE	High	Master Protein	ProteinCenter:sp_tr_canonical	Q726D7 Histidine kinase [OS=Desulfovibrio vulgaris (strain Hildenborough / ATCC 29579 / DSM 644 / NCIMB 8303)]	0	35.268	26	8	8	7	565	62.1	6.61	19.42	8	1
TRUE	High	Master Protein	ProteinCenter:sp_tr_canonical	Q72BL6 2,3-bisphosphoglycerate-independent phosphoglycerate mutase [OS=Desulfovibrio vulgaris (strain Hildenborough / ATCC 29579 / DSM 644 / NCIMB 8303)]	0	37.271	24	8	8	7	511	54.1	5.44	19.42	8	1
TRUE	High	Master Protein	ProteinCenter:sp_tr_canonical	Q725R1 submitted name: Sun protein [OS=Desulfovibrio vulgaris (strain Hildenborough / ATCC 29579 / DSM 644 / NCIMB 8303)]	0	40.731	24	6	8	6	507	53.7	7.93	28.09	6	1
TRUE	High	Master Protein	ProteinCenter:sp_tr_canonical	Q72D59 submitted name: Branched chain amino acid ABC transporter, ATP-binding protein [OS=Desulfovibrio vulgaris (strain Hildenborough / ATCC 29579 / DSM 644 / NCIMB 8303)]	0	40.863	23	8	8	8	491	53.1	5.38	26.78	8	1
TRUE	High	Master Protein	ProteinCenter:sp_tr_canonical	Q727V5 submitted name: Precorrin-6Y C5,15-methyltransferase (Decarboxylating) [OS=Desulfovibrio vulgaris (strain Hildenborough / ATCC 29579 / DSM 644 / NCIMB 8303)]	0	39.53	22	7	8	7	486	49.9	5.49	24.93	7	1
TRUE	High	Master Protein	ProteinCenter:sp_tr_canonical	Q72WJ8 Catalase [OS=Desulfovibrio vulgaris (strain Hildenborough / ATCC 29579 / DSM 644 / NCIMB 8303)]	0	37.186	20	7	8	7	485	54.7	7.05	21.23	7	1
TRUE	High	Master Protein	ProteinCenter:sp_tr_canonical	Q72FD3 submitted name: Exopolysaccharide biosynthesis protein, putative [OS=Desulfovibrio vulgaris (strain Hildenborough / ATCC 29579 / DSM 644 / NCIMB 8303)]	0	27.551	17	7	8	7	479	53.9	8.65	21.29	7	1
TRUE	High	Master Protein	ProteinCenter:sp_tr_canonical	Q725Y0 submitted name: Aldehyde dehydrogenase (NADP) family protein [OS=Desulfovibrio vulgaris (strain Hildenborough / ATCC 29579 / DSM 644 / NCIMB 8303)]	0	30.175	21	7	8	7	464	49.3	6.73	21.76	7	1
TRUE	High	Master Protein	ProteinCenter:sp_tr_canonical	Q72E86 Menaquinone reductase, integral membrane subunit [OS=Desulfovibrio vulgaris (strain Hildenborough / ATCC 29579 / DSM 644 / NCIMB 8303)]	0	33.737	16	6	8	6	419	47.5	6.76	20.86	6	1
TRUE	High	Master Protein	ProteinCenter:sp_tr_canonical	Q729Q1 submitted name: Glycine/betaine/L-proline ABC transporter, ATP binding protein [OS=Desulfovibrio vulgaris (strain Hildenborough / ATCC 29579 / DSM 644 / NCIMB 8303)]	0	28.602	28	6	8	6	397	43.1	6.29	19.81	6	1
TRUE	High	Master Protein	ProteinCenter:sp_tr_canonical	Q72EU8 Tryptophan synthase beta chain [OS=Desulfovibrio vulgaris (strain Hildenborough / ATCC 29579 / DSM 644 / NCIMB 8303)]	0	53.169	36	8	8	8	395	42.1	6.62	30.81	8	1
TRUE	High	Master Protein	ProteinCenter:sp_tr_canonical	Q726Y0 submitted name: Uncharacterized protein [OS=Desulfovibrio vulgaris (strain Hildenborough / ATCC 29579 / DSM 644 / NCIMB 8303)]	0	42.699	31	7	8	7	370	41.7	8.43	27.12	7	1
TRUE	High	Master Protein	ProteinCenter:sp_tr_canonical	Q72DN5 Chorismate synthase [OS=Desulfovibrio vulgaris (strain Hildenborough / ATCC 29579 / DSM 644 / NCIMB 8303)]	0	56.04	36	6	8	6	354	37.2	6.06	38.28	6	1
TRUE	High	Master Protein	ProteinCenter:sp_tr_canonical	Q72ES7 N-acetyl-gamma-glutamyl-phosphate reductase [OS=Desulfovibrio vulgaris (strain Hildenborough / ATCC 29579 / DSM 644 / NCIMB 8303)]	0	33.969	21	7	8	7	354	38	7.09	26.16	7	1
TRUE	High	Master Protein	ProteinCenter:sp_tr_canonical	Q728T7 submitted name: HD domain protein [OS=Desulfovibrio vulgaris (strain Hildenborough / ATCC 29579 / DSM 644 / NCIMB 8303)]	0	36.201	23	5	8	5	351	40	8.25	18.58	5	1
TRUE	High	Master Protein	ProteinCenter:sp_tr_canonical	Q72WH9 submitted name: Type III secretion system target, YopB family [OS=Desulfovibrio vulgaris (strain Hildenborough / ATCC 29579 / DSM 644 / NCIMB 8303)]	0	28.292	27	5	8	5	335	34.2	5.17	25.49	5	1
TRUE	High	Master Protein	ProteinCenter:sp_tr_canonical	Q727E2 submitted name: Lipoprotein, putative [OS=Desulfovibrio vulgaris (strain Hildenborough / ATCC 29579 / DSM 644 / NCIMB 8303)]	0	26.96	24	5	8	5	335	36.7	8.32	17.9	5	1
TRUE	High	Master Protein	ProteinCenter:sp_tr_canonical	Q72EB6 Serine O-acetyltransferase [OS=Desulfovibrio vulgaris (strain Hildenborough / ATCC 29579 / DSM 644 / NCIMB 8303)]	0	29.312	25	6	8	6	323	34.7	6.79	22.34	6	1
TRUE	High	Master Protein	ProteinCenter:sp_tr_canonical	Q72B02 submitted name: Thioredoxin-disulfide reductase [OS=Desulfovibrio vulgaris (strain Hildenborough / ATCC 29579 / DSM 644 / NCIMB 8303)]	0	27.708	23	5	8	5	307	33.1	5.22	16.44	5	1
TRUE	High	Master Protein	ProteinCenter:sp_tr_canonical	Q726Q3 tRNA (adenine(58)-N(1))-methyltransferase TrmI [OS=Desulfovibrio vulgaris (strain Hildenborough / ATCC 29579 / DSM 644 / NCIMB 8303)]	0	35.016	25	6	8	6	297	33	6.67	30.77	6	1
TRUE	High	Master Protein	ProteinCenter:sp_tr_canonical	Q72EK1 submitted name: Formate dehydrogenase formation protein FdhE, putative [OS=Desulfovibrio vulgaris (strain Hildenborough / ATCC 29579 / DSM 644 / NCIMB 8303)]	0	30.416	31	6	8	6	293	32	5.54	25.42	6	1
TRUE	High	Master Protein	ProteinCenter:sp_tr_canonical	Q72CK0 UTP--glucose-1-phosphate uridylyltransferase [OS=Desulfovibrio vulgaris (strain Hildenborough / ATCC 29579 / DSM 644 / NCIMB 8303)]	0	37.337	32	7	8	7	292	32.4	5.77	31.29	7	1
TRUE	High	Master Protein	ProteinCenter:sp_tr_canonical	Q72AC1 Chemotaxis protein methyltransferase [OS=Desulfovibrio vulgaris (strain Hildenborough / ATCC 29579 / DSM 644 / NCIMB 8303)]	0	25.562	29	6	8	6	292	34	9.07	24.38	6	1
TRUE	High	Master Protein	ProteinCenter:sp_tr_canonical	Q728V8 Protease HtpX homolog [OS=Desulfovibrio vulgaris (strain Hildenborough / ATCC 29579 / DSM 644 / NCIMB 8303)]	0	47.588	36	6	8	6	286	30.3	6.7	28.25	6	1
TRUE	High	Master Protein	ProteinCenter:sp_tr_canonical	Q72BL3 submitted name: Phosphoribosylformylglycinamidine synthase I [OS=Desulfovibrio vulgaris (strain Hildenborough / ATCC 29579 / DSM 644 / NCIMB 8303)]	0	31.207	28	7	8	6	269	29.4	6.4	27.93	7	1
TRUE	High	Master Protein	ProteinCenter:sp_tr_canonical	Q726J5 submitted name: TPR domain protein [OS=Desulfovibrio vulgaris (strain Hildenborough / ATCC 29579 / DSM 644 / NCIMB 8303)]	0	59.929	42	7	8	7	267	30.3	7.15	37.59	7	1
TRUE	High	Master Protein	ProteinCenter:sp_tr_canonical	Q72EM7 submitted name: High-affinity branched-chain amino acid ABC transporter, ATP binding protein [OS=Desulfovibrio vulgaris (strain Hildenborough / ATCC 29579 / DSM 644 / NCIMB 8303)]	0	37.54	40	7	8	6	262	29.3	6.15	22.75	7	1
TRUE	High	Master Protein	ProteinCenter:sp_tr_canonical	Q72E96 submitted name: DNA-binding protein, putative [OS=Desulfovibrio vulgaris (strain Hildenborough / ATCC 29579 / DSM 644 / NCIMB 8303)]	0	34.359	33	7	8	7	262	29.1	8.72	26.67	7	1
TRUE	High	Master Protein	ProteinCenter:sp_tr_canonical	Q72B03 Outer membrane protein assembly factor BamD [OS=Desulfovibrio vulgaris (strain Hildenborough / ATCC 29579 / DSM 644 / NCIMB 8303)]	0	36.187	35	8	8	8	260	30.5	6.55	24.93	8	1
TRUE	High	Master Protein	ProteinCenter:sp_tr_canonical	Q72FS0 submitted name: Uncharacterized protein [OS=Desulfovibrio vulgaris (strain Hildenborough / ATCC 29579 / DSM 644 / NCIMB 8303)]	0	36.889	32	7	8	7	258	29.6	5.02	20.45	7	1
TRUE	High	Master Protein	ProteinCenter:sp_tr_canonical	Q72DA7 submitted name: SUF system FeS assembly ATPase SufC, putative [OS=Desulfovibrio vulgaris (strain Hildenborough / ATCC 29579 / DSM 644 / NCIMB 8303)]	0	30.569	27	7	8	7	258	28.5	6.98	23.61	7	1
TRUE	High	Master Protein	ProteinCenter:sp_tr_canonical	Q72EB9 submitted name: Uncharacterized protein [OS=Desulfovibrio vulgaris (strain Hildenborough / ATCC 29579 / DSM 644 / NCIMB 8303)]	0	48.435	47	6	8	6	256	27.8	8.47	27.13	6	1
TRUE	High	Master Protein	ProteinCenter:sp_tr_canonical	Q72AQ1 submitted name: HAD-superfamily hydrolase, subfamily IIA [OS=Desulfovibrio vulgaris (strain Hildenborough / ATCC 29579 / DSM 644 / NCIMB 8303)]	0	44.184	26	5	8	5	255	28.5	4.97	31.17	5	1
TRUE	High	Master Protein	ProteinCenter:sp_tr_canonical	Q72F27 submitted name: Amino acid ABC transporter, ATP-binding protein [OS=Desulfovibrio vulgaris (strain Hildenborough / ATCC 29579 / DSM 644 / NCIMB 8303)]	0	37.785	45	8	8	8	255	27.6	6.8	25.19	8	1
TRUE	High	Master Protein	ProteinCenter:sp_tr_canonical	Q728V5 submitted name: Lipoprotein, putative [OS=Desulfovibrio vulgaris (strain Hildenborough / ATCC 29579 / DSM 644 / NCIMB 8303)]	0	68.357	51	7	8	7	244	26	7.2	37.24	7	1
TRUE	High	Master Protein	ProteinCenter:sp_tr_canonical	Q72AV4 submitted name: Uncharacterized protein [OS=Desulfovibrio vulgaris (strain Hildenborough / ATCC 29579 / DSM 644 / NCIMB 8303)]	0	30.986	36	5	8	5	225	25.1	5.6	21.71	5	1
TRUE	High	Master Protein	ProteinCenter:sp_tr_canonical	Q72A57 Thymidylate kinase [OS=Desulfovibrio vulgaris (strain Hildenborough / ATCC 29579 / DSM 644 / NCIMB 8303)]	0	37.909	33	5	8	5	224	24.1	5.3	27.06	5	1
TRUE	High	Master Protein	ProteinCenter:sp_tr_canonical	Q725Z9 submitted name: Uncharacterized protein [OS=Desulfovibrio vulgaris (strain Hildenborough / ATCC 29579 / DSM 644 / NCIMB 8303)]	0	28.135	26	4	8	4	222	24.5	6.54	27.87	4	1
TRUE	High	Master Protein	ProteinCenter:sp_tr_canonical	Q72FE9 submitted name: Membrane protein, putative [OS=Desulfovibrio vulgaris (strain Hildenborough / ATCC 29579 / DSM 644 / NCIMB 8303)]	0	22.574	19	4	8	4	219	24	8.68	21.38	4	1
TRUE	High	Master Protein	ProteinCenter:sp_tr_canonical	Q726X7 Phosphatidylserine decarboxylase proenzyme [OS=Desulfovibrio vulgaris (strain Hildenborough / ATCC 29579 / DSM 644 / NCIMB 8303)]	0	34.289	37	8	8	8	217	23.9	7.24	20.07	8	1
TRUE	High	Master Protein	ProteinCenter:sp_tr_canonical	Q72D90 submitted name: Lipoprotein, putative [OS=Desulfovibrio vulgaris (strain Hildenborough / ATCC 29579 / DSM 644 / NCIMB 8303)]	0	46.071	48	6	8	6	213	23.4	6.05	30.2	6	1
TRUE	High	Master Protein	ProteinCenter:sp_tr_canonical	Q72DE9 submitted name: DAK2 domain protein [OS=Desulfovibrio vulgaris (strain Hildenborough / ATCC 29579 / DSM 644 / NCIMB 8303)]	0	42.25	44	6	8	6	210	22.2	5.97	28.8	6	1
TRUE	High	Master Protein	ProteinCenter:sp_tr_canonical	Q72D10 submitted name: Uncharacterized protein [OS=Desulfovibrio vulgaris (strain Hildenborough / ATCC 29579 / DSM 644 / NCIMB 8303)]	0	50.209	35	8	8	8	206	22.3	9.01	34.04	8	1
TRUE	High	Master Protein	ProteinCenter:sp_tr_canonical	Q727R1 Ion-translocating oxidoreductase complex subunit G [OS=Desulfovibrio vulgaris (strain Hildenborough / ATCC 29579 / DSM 644 / NCIMB 8303)]	0	33.39	49	7	8	7	191	20.1	8.92	22.6	7	1
TRUE	High	Master Protein	ProteinCenter:sp_tr_canonical	Q72BH0 Elongation factor P [OS=Desulfovibrio vulgaris (strain Hildenborough / ATCC 29579 / DSM 644 / NCIMB 8303)]	0	27.906	27	3	8	3	185	20.9	5.49	33.43	3	1
TRUE	High	Master Protein	ProteinCenter:sp_tr_canonical	Q727V2 submitted name: Rhodanese-like domain protein [OS=Desulfovibrio vulgaris (strain Hildenborough / ATCC 29579 / DSM 644 / NCIMB 8303)]	0	30.568	40	6	8	6	173	19.4	8.21	22.2	6	1
TRUE	High	Master Protein	ProteinCenter:sp_tr_canonical	P62433 50S ribosomal protein L11 [OS=Desulfovibrio vulgaris (strain Hildenborough / ATCC 29579 / DSM 644 / NCIMB 8303)]	0	14.47	23	5	8	5	140	14.9	9.74	10.3	5	1
TRUE	High	Master Protein	ProteinCenter:sp_tr_canonical	Q726M6 submitted name: Transcriptional regulator, putative [OS=Desulfovibrio vulgaris (strain Hildenborough / ATCC 29579 / DSM 644 / NCIMB 8303)]	0	24.646	33	4	8	4	132	15.3	9.29	26.9	4	1
TRUE	High	Master Protein	ProteinCenter:sp_tr_canonical	P20418 Desulfoferrodoxin [OS=Desulfovibrio vulgaris (strain Hildenborough / ATCC 29579 / DSM 644 / NCIMB 8303)]	0	37.342	44	6	8	6	126	14	6.4	20.99	6	1
TRUE	High	Master Protein	ProteinCenter:sp_tr_canonical	Q72B19 Sec translocon accessory complex subunit YajC [OS=Desulfovibrio vulgaris (strain Hildenborough / ATCC 29579 / DSM 644 / NCIMB 8303)]	0	30.636	41	4	8	4	121	12.8	9.41	27.27	4	1
TRUE	High	Master Protein	ProteinCenter:sp_tr_canonical	P04032 Cytochrome c-553 [OS=Desulfovibrio vulgaris (strain Hildenborough / ATCC 29579 / DSM 644 / NCIMB 8303)]	0	28.668	38	6	8	6	103	10.7	9.01	22.5	6	1
TRUE	High	Master Protein	ProteinCenter:sp_tr_canonical	Q72CH6 30S ribosomal protein S19 [OS=Desulfovibrio vulgaris (strain Hildenborough / ATCC 29579 / DSM 644 / NCIMB 8303)]	0	30.46	55	5	8	5	93	10.5	10.54	25.24	5	1
TRUE	High	Master Protein	ProteinCenter:sp_tr_canonical	Q72FR1 Phosphoenolpyruvate synthase [OS=Desulfovibrio vulgaris (strain Hildenborough / ATCC 29579 / DSM 644 / NCIMB 8303)]	0	22.859	9	6	7	6	853	93.7	6.28	9.91	6	1
TRUE	High	Master Protein	ProteinCenter:sp_tr_canonical	Q726B9 submitted name: GGDEF domain protein [OS=Desulfovibrio vulgaris (strain Hildenborough / ATCC 29579 / DSM 644 / NCIMB 8303)]	0	24.738	11	6	7	6	833	92.7	6.18	17.29	6	1
TRUE	High	Master Protein	ProteinCenter:sp_tr_canonical	Q725J3 Phosphoenolpyruvate synthase [OS=Desulfovibrio vulgaris (strain Hildenborough / ATCC 29579 / DSM 644 / NCIMB 8303)]	0	22.416	14	7	7	7	773	82.9	5.8	11.22	7	1
TRUE	High	Master Protein	ProteinCenter:sp_tr_canonical	Q726P5 Histidine kinase [OS=Desulfovibrio vulgaris (strain Hildenborough / ATCC 29579 / DSM 644 / NCIMB 8303)]	0	26.51	15	7	7	7	764	85.4	5.8	16.45	7	1
TRUE	High	Master Protein	ProteinCenter:sp_tr_canonical	Q72F10 submitted name: Response regulator/sensory box/GGDEF domain/EAL domain protein [OS=Desulfovibrio vulgaris (strain Hildenborough / ATCC 29579 / DSM 644 / NCIMB 8303)]	0	27.978	12	6	7	6	715	79	5.14	10.66	6	1
TRUE	High	Master Protein	ProteinCenter:sp_tr_canonical	Q72BN0 UvrABC system protein B [OS=Desulfovibrio vulgaris (strain Hildenborough / ATCC 29579 / DSM 644 / NCIMB 8303)]	0	37.004	15	6	7	6	677	76	5.43	23.1	6	1
TRUE	High	Master Protein	ProteinCenter:sp_tr_canonical	Q72E91 submitted name: Aldehyde:ferredoxin oxidoreductase, tungsten-containing, putative [OS=Desulfovibrio vulgaris (strain Hildenborough / ATCC 29579 / DSM 644 / NCIMB 8303)]	0	23.498	12	6	7	6	594	65.1	6.98	20.37	6	1
TRUE	High	Master Protein	ProteinCenter:sp_tr_canonical	Q72A64 UPF0324 membrane protein DVU_2133 [OS=Desulfovibrio vulgaris (strain Hildenborough / ATCC 29579 / DSM 644 / NCIMB 8303)]	0	38.957	15	5	7	3	579	61.8	8.81	31.03	5	1
TRUE	High	Master Protein	ProteinCenter:sp_tr_canonical	Q726Z4 Histidine kinase [OS=Desulfovibrio vulgaris (strain Hildenborough / ATCC 29579 / DSM 644 / NCIMB 8303)]	0	32.3	17	7	7	7	577	64	7.31	20.45	7	1
TRUE	High	Master Protein	ProteinCenter:sp_tr_canonical	Q729V7 submitted name: Hydantoinase/oxoprolinase family protein [OS=Desulfovibrio vulgaris (strain Hildenborough / ATCC 29579 / DSM 644 / NCIMB 8303)]	0	30.266	14	6	7	6	550	58.4	5.52	18.71	6	1
TRUE	High	Master Protein	ProteinCenter:sp_tr_canonical	Q72F63 submitted name: Cytidine 5'monophosphate N-acetylneuraminic acid synthetase, putative/polysaccharide biosynthesis protein [OS=Desulfovibrio vulgaris (strain Hildenborough / ATCC 29579 / DSM 644 / NCIMB 8303)]	0	17.9	18	6	7	6	544	60.9	6.58	13.01	6	1
TRUE	High	Master Protein	ProteinCenter:sp_tr_canonical	Q729R7 submitted name: Uncharacterized protein [OS=Desulfovibrio vulgaris (strain Hildenborough / ATCC 29579 / DSM 644 / NCIMB 8303)]	0	28.883	18	5	7	5	516	54.8	10.2	14.86	5	1
TRUE	High	Master Protein	ProteinCenter:sp_tr_canonical	Q72BC7 Site-specific DNA-methyltransferase (adenine-specific) [OS=Desulfovibrio vulgaris (strain Hildenborough / ATCC 29579 / DSM 644 / NCIMB 8303)]	0	22.921	11	4	7	4	506	57.8	5.16	22.65	4	1
TRUE	High	Master Protein	ProteinCenter:sp_tr_canonical	Q72D66 submitted name: Transcriptional regulatory protein [OS=Desulfovibrio vulgaris (strain Hildenborough / ATCC 29579 / DSM 644 / NCIMB 8303)]	0	28.71	18	6	7	6	479	52.4	5.97	17.34	6	1
TRUE	High	Master Protein	ProteinCenter:sp_tr_canonical	Q728U4 UDP-N-acetylmuramoyl-tripeptide--D-alanyl-D-alanine ligase [OS=Desulfovibrio vulgaris (strain Hildenborough / ATCC 29579 / DSM 644 / NCIMB 8303)]	0	20.512	12	4	7	4	478	50	5.64	20.75	4	1
TRUE	High	Master Protein	ProteinCenter:sp_tr_canonical	Q729K0 Methylenetetrahydrofolate--tRNA-(uracil-5-)-methyltransferase TrmFO [OS=Desulfovibrio vulgaris (strain Hildenborough / ATCC 29579 / DSM 644 / NCIMB 8303)]	0	29.87	20	6	7	6	474	50.9	5.48	23.96	6	1
TRUE	High	Master Protein	ProteinCenter:sp_tr_canonical	Q72G34 submitted name: Membrane protein, putative [OS=Desulfovibrio vulgaris (strain Hildenborough / ATCC 29579 / DSM 644 / NCIMB 8303)]	0	26.804	12	4	7	4	474	51	7.12	19.46	4	1
TRUE	High	Master Protein	ProteinCenter:sp_tr_canonical	Q727C1 submitted name: Sigma-54 dependent transcriptional regulator/response regulator [OS=Desulfovibrio vulgaris (strain Hildenborough / ATCC 29579 / DSM 644 / NCIMB 8303)]	0	37.174	21	6	7	6	472	51.8	5.45	29.57	6	1
TRUE	High	Master Protein	ProteinCenter:sp_tr_canonical	Q72DV2 submitted name: Glycolate oxidase, subunit GlcD, putative [OS=Desulfovibrio vulgaris (strain Hildenborough / ATCC 29579 / DSM 644 / NCIMB 8303)]	0	34.002	22	6	7	6	471	50.1	6.35	24.13	6	1
TRUE	High	Master Protein	ProteinCenter:sp_tr_canonical	Q72A49 submitted name: CBS/transporter associated domain protein [OS=Desulfovibrio vulgaris (strain Hildenborough / ATCC 29579 / DSM 644 / NCIMB 8303)]	0	35.281	20	7	7	7	464	49.7	5.05	21.49	7	1
TRUE	High	Master Protein	ProteinCenter:sp_tr_canonical	Q72C61 submitted name: 2-oxoglutarate dehydrogenase, E3 component, lipoamide dehydrogenase [OS=Desulfovibrio vulgaris (strain Hildenborough / ATCC 29579 / DSM 644 / NCIMB 8303)]	0	33.551	21	7	7	7	456	47.2	6.32	21.53	7	1
TRUE	High	Master Protein	ProteinCenter:sp_tr_canonical	Q72WL7 submitted name: Glycosyl transferase, group 1 family protein [OS=Desulfovibrio vulgaris (strain Hildenborough / ATCC 29579 / DSM 644 / NCIMB 8303)]	0	27.06	14	4	7	4	445	49.3	6.37	20.84	4	1
TRUE	High	Master Protein	ProteinCenter:sp_tr_canonical	Q72AA4 submitted name: ThiH protein [OS=Desulfovibrio vulgaris (strain Hildenborough / ATCC 29579 / DSM 644 / NCIMB 8303)]	0	28.569	17	7	7	7	444	48	5.78	21.21	7	1
TRUE	High	Master Protein	ProteinCenter:sp_tr_canonical	Q72C17 ATP-dependent protease ATPase subunit HslU [OS=Desulfovibrio vulgaris (strain Hildenborough / ATCC 29579 / DSM 644 / NCIMB 8303)]	0	28.336	20	7	7	7	441	50.1	5.5	19.52	7	1
TRUE	High	Master Protein	ProteinCenter:sp_tr_canonical	Q728Y1 submitted name: Oxidoreductase, selenocysteine-containing [OS=Desulfovibrio vulgaris (strain Hildenborough / ATCC 29579 / DSM 644 / NCIMB 8303)]	0	23.732	14	4	7	4	432	48.6	5.38	18.05	4	1
TRUE	High	Master Protein	ProteinCenter:sp_tr_canonical	Q728W8 submitted name: Cytochrome c family protein [OS=Desulfovibrio vulgaris (strain Hildenborough / ATCC 29579 / DSM 644 / NCIMB 8303)]	0	60.065	13	3	7	3	430	47.7	8.94	34.67	3	1
TRUE	High	Master Protein	ProteinCenter:sp_tr_canonical	Q72G09 submitted name: Dihydrouridine synthase family protein [OS=Desulfovibrio vulgaris (strain Hildenborough / ATCC 29579 / DSM 644 / NCIMB 8303)]	0	31.09	24	5	7	5	419	44.5	6.46	19.55	5	1
TRUE	High	Master Protein	ProteinCenter:sp_tr_canonical	Q72WE2 submitted name: Uncharacterized protein [OS=Desulfovibrio vulgaris (strain Hildenborough / ATCC 29579 / DSM 644 / NCIMB 8303)]	0	37.534	23	6	7	6	413	44.9	5.69	23.68	6	1
TRUE	High	Master Protein	ProteinCenter:sp_tr_canonical	Q72BI9 Diaminopimelate decarboxylase [OS=Desulfovibrio vulgaris (strain Hildenborough / ATCC 29579 / DSM 644 / NCIMB 8303)]	0	42.686	24	5	7	5	412	44.9	5.9	30.82	5	1
TRUE	High	Master Protein	ProteinCenter:sp_tr_canonical	Q729B3 submitted name: Efflux transporter, RND family, MFP subunit [OS=Desulfovibrio vulgaris (strain Hildenborough / ATCC 29579 / DSM 644 / NCIMB 8303)]	0	27.295	21	7	7	7	411	45.8	8.81	17.45	7	1
TRUE	High	Master Protein	ProteinCenter:sp_tr_canonical	Q72CL2 submitted name: General secretion pathway protein F, putative [OS=Desulfovibrio vulgaris (strain Hildenborough / ATCC 29579 / DSM 644 / NCIMB 8303)]	0	32.811	19	7	7	7	408	44.8	8.75	21.93	7	1
TRUE	High	Master Protein	ProteinCenter:sp_tr_canonical	Q727H0 submitted name: Alcohol dehydrogenase, iron-containing [OS=Desulfovibrio vulgaris (strain Hildenborough / ATCC 29579 / DSM 644 / NCIMB 8303)]	0	37.67	25	6	7	5	397	42	6.23	17.5	6	1
TRUE	High	Master Protein	ProteinCenter:sp_tr_canonical	Q728D0 submitted name: Anaerobic glycerol-3-phosphate dehydrogenase, subunit A, truncation [OS=Desulfovibrio vulgaris (strain Hildenborough / ATCC 29579 / DSM 644 / NCIMB 8303)]	0	20.212	18	5	7	5	389	41.9	6.71	18.81	5	1
TRUE	High	Master Protein	ProteinCenter:sp_tr_canonical	Q72BH4 Lipopolysaccharide export system permease protein LptF [OS=Desulfovibrio vulgaris (strain Hildenborough / ATCC 29579 / DSM 644 / NCIMB 8303)]	0	33.058	16	5	7	5	380	41.9	8.63	20.81	5	1
TRUE	High	Master Protein	ProteinCenter:sp_tr_canonical	Q72CC2 Lipid-A-disaccharide synthase [OS=Desulfovibrio vulgaris (strain Hildenborough / ATCC 29579 / DSM 644 / NCIMB 8303)]	0	23.548	17	5	7	5	376	41.5	7.94	17.58	5	1
TRUE	High	Master Protein	ProteinCenter:sp_tr_canonical	Q725M0 submitted name: DNA-binding domain, excisionase family [OS=Desulfovibrio vulgaris (strain Hildenborough / ATCC 29579 / DSM 644 / NCIMB 8303)]	0	38.379	22	5	7	5	366	39.6	8.12	25.58	5	1
TRUE	High	Master Protein	ProteinCenter:sp_tr_canonical	Q728U8 UDP-N-acetylglucosamine--N-acetylmuramyl-(pentapeptide) pyrophosphoryl-undecaprenol N-acetylglucosamine transferase [OS=Desulfovibrio vulgaris (strain Hildenborough / ATCC 29579 / DSM 644 / NCIMB 8303)]	0	32.231	28	5	7	5	365	38.3	9.39	25.93	5	1
TRUE	High	Master Protein	ProteinCenter:sp_tr_canonical	Q725Z4 Nicotinate-nucleotide--dimethylbenzimidazole phosphoribosyltransferase [OS=Desulfovibrio vulgaris (strain Hildenborough / ATCC 29579 / DSM 644 / NCIMB 8303)]	0	33.784	23	5	7	5	357	36.8	5.5	29.34	5	1
TRUE	High	Master Protein	ProteinCenter:sp_tr_canonical	Q725X5 Probable membrane transporter protein [OS=Desulfovibrio vulgaris (strain Hildenborough / ATCC 29579 / DSM 644 / NCIMB 8303)]	0	25.394	17	5	7	5	356	37.1	9.5	17.74	5	1
TRUE	High	Master Protein	ProteinCenter:sp_tr_canonical	Q72FT5 submitted name: Membrane protein, putative [OS=Desulfovibrio vulgaris (strain Hildenborough / ATCC 29579 / DSM 644 / NCIMB 8303)]	0	36.284	20	6	7	6	352	36	9.1	22.66	6	1
TRUE	High	Master Protein	ProteinCenter:sp_tr_canonical	Q72FA2 Flagellar motor switch protein FliG [OS=Desulfovibrio vulgaris (strain Hildenborough / ATCC 29579 / DSM 644 / NCIMB 8303)]	0	33.506	22	5	7	5	338	37.5	4.96	23.52	5	1
TRUE	High	Master Protein	ProteinCenter:sp_tr_canonical	Q72FQ5 TsaA-like domain-containing protein [OS=Desulfovibrio vulgaris (strain Hildenborough / ATCC 29579 / DSM 644 / NCIMB 8303)]	0	33.413	22	4	7	4	332	35.6	6.99	30.67	4	1
TRUE	High	Master Protein	ProteinCenter:sp_tr_canonical	Q72ET7 ADP-L-glycero-D-manno-heptose-6-epimerase [OS=Desulfovibrio vulgaris (strain Hildenborough / ATCC 29579 / DSM 644 / NCIMB 8303)]	0	19.537	16	5	7	5	323	36.7	5.27	17.5	5	1
TRUE	High	Master Protein	ProteinCenter:sp_tr_canonical	Q72EM5 Glyco_trans_2-like domain-containing protein [OS=Desulfovibrio vulgaris (strain Hildenborough / ATCC 29579 / DSM 644 / NCIMB 8303)]	0	25.926	21	5	7	5	321	35.7	9.01	14.77	5	1
TRUE	High	Master Protein	ProteinCenter:sp_tr_canonical	Q729R2 submitted name: Hydrogenase, CooK subunit, selenocysteine-containing, putative [OS=Desulfovibrio vulgaris (strain Hildenborough / ATCC 29579 / DSM 644 / NCIMB 8303)]	0	20.028	8	3	7	3	321	33.7	6.79	20.9	3	1
TRUE	High	Master Protein	ProteinCenter:sp_tr_canonical	Q72AW4 submitted name: DnaJ protein, putative [OS=Desulfovibrio vulgaris (strain Hildenborough / ATCC 29579 / DSM 644 / NCIMB 8303)]	0	35.57	33	6	7	6	316	34.4	8.95	23.45	6	1
TRUE	High	Master Protein	ProteinCenter:sp_tr_canonical	Q72FS8 ATP_bind_3 domain-containing protein [OS=Desulfovibrio vulgaris (strain Hildenborough / ATCC 29579 / DSM 644 / NCIMB 8303)]	0	24.991	18	4	7	4	303	33.6	7.94	22.45	4	1
TRUE	High	Master Protein	ProteinCenter:sp_tr_canonical	Q72E95 Protein HflC [OS=Desulfovibrio vulgaris (strain Hildenborough / ATCC 29579 / DSM 644 / NCIMB 8303)]	0	43.411	33	7	7	7	283	32.2	9.51	25.7	7	1
TRUE	High	Master Protein	ProteinCenter:sp_tr_canonical	Q729W7 Purine nucleoside phosphorylase [OS=Desulfovibrio vulgaris (strain Hildenborough / ATCC 29579 / DSM 644 / NCIMB 8303)]	0	35.953	38	6	7	6	274	28.7	6.62	23.7	6	1
TRUE	High	Master Protein	ProteinCenter:sp_tr_canonical	Q725W0 submitted name: Dihydroorotate dehydrogenase, electron transfer subunit [OS=Desulfovibrio vulgaris (strain Hildenborough / ATCC 29579 / DSM 644 / NCIMB 8303)]	0	25.403	24	5	7	5	272	30.3	6.43	17.07	5	1
TRUE	High	Master Protein	ProteinCenter:sp_tr_canonical	Q729I3 Acyl-[acyl-carrier-protein]--UDP-N-acetylglucosamine O-acyltransferase [OS=Desulfovibrio vulgaris (strain Hildenborough / ATCC 29579 / DSM 644 / NCIMB 8303)]	0	18.881	19	5	7	5	267	28.8	6.52	15.18	5	1
TRUE	High	Master Protein	ProteinCenter:sp_tr_canonical	Q729L8 Pyrroline-5-carboxylate reductase [OS=Desulfovibrio vulgaris (strain Hildenborough / ATCC 29579 / DSM 644 / NCIMB 8303)]	0	23.808	18	5	7	5	265	27.4	5.68	19.55	5	1
TRUE	High	Master Protein	ProteinCenter:sp_tr_canonical	Q72BM6 4-hydroxy-tetrahydrodipicolinate reductase [OS=Desulfovibrio vulgaris (strain Hildenborough / ATCC 29579 / DSM 644 / NCIMB 8303)]	0	26.042	38	7	7	7	259	28	6.43	17.23	7	1
TRUE	High	Master Protein	ProteinCenter:sp_tr_canonical	Q726D2 Exodeoxyribonuclease III [OS=Desulfovibrio vulgaris (strain Hildenborough / ATCC 29579 / DSM 644 / NCIMB 8303)]	0	36.336	33	6	7	6	257	30	6.29	22.42	6	1
TRUE	High	Master Protein	ProteinCenter:sp_tr_canonical	Q72E23 submitted name: TPR domain protein [OS=Desulfovibrio vulgaris (strain Hildenborough / ATCC 29579 / DSM 644 / NCIMB 8303)]	0	24.149	24	4	7	4	237	26.5	5.1	24.48	4	1
TRUE	High	Master Protein	ProteinCenter:sp_tr_canonical	Q72DW0 submitted name: FMN reductase, NADPH-dependent [OS=Desulfovibrio vulgaris (strain Hildenborough / ATCC 29579 / DSM 644 / NCIMB 8303)]	0	33.25	27	4	7	4	205	22.1	7.81	27.25	4	1
TRUE	High	Master Protein	ProteinCenter:sp_tr_canonical	Q729U7 submitted name: DNA-binding protein [OS=Desulfovibrio vulgaris (strain Hildenborough / ATCC 29579 / DSM 644 / NCIMB 8303)]	0	34.412	40	5	7	5	186	20.9	5.66	25.24	5	1
TRUE	High	Master Protein	ProteinCenter:sp_tr_canonical	Q72A92 submitted name: Uncharacterized protein [OS=Desulfovibrio vulgaris (strain Hildenborough / ATCC 29579 / DSM 644 / NCIMB 8303)]	0	40.916	44	5	7	5	170	16.7	11.06	33.21	5	1
TRUE	High	Master Protein	ProteinCenter:sp_tr_canonical	Q725M4 Transcription elongation factor GreA [OS=Desulfovibrio vulgaris (strain Hildenborough / ATCC 29579 / DSM 644 / NCIMB 8303)]	0	32.957	56	6	7	6	163	18.1	4.96	24.09	6	1
TRUE	High	Master Protein	ProteinCenter:sp_tr_canonical	Q72AL1 UPF0234 protein DVU_1981 [OS=Desulfovibrio vulgaris (strain Hildenborough / ATCC 29579 / DSM 644 / NCIMB 8303)]	0	20.621	27	5	7	5	163	18.6	7.97	17.42	5	1
TRUE	High	Master Protein	ProteinCenter:sp_tr_canonical	Q72CT6 Transcription antitermination protein NusB [OS=Desulfovibrio vulgaris (strain Hildenborough / ATCC 29579 / DSM 644 / NCIMB 8303)]	0	25.267	39	6	7	6	153	16.8	8.41	18.52	6	1
TRUE	High	Master Protein	ProteinCenter:sp_tr_canonical	Q72BL4 submitted name: Uncharacterized protein [OS=Desulfovibrio vulgaris (strain Hildenborough / ATCC 29579 / DSM 644 / NCIMB 8303)]	0	42.454	44	5	7	5	140	15.2	4.54	28.04	5	1
TRUE	High	Master Protein	ProteinCenter:sp_tr_canonical	Q72E05 ATP synthase epsilon chain [OS=Desulfovibrio vulgaris (strain Hildenborough / ATCC 29579 / DSM 644 / NCIMB 8303)]	0	27.189	34	5	7	5	134	14.7	7.64	21.29	5	1
TRUE	High	Master Protein	ProteinCenter:sp_tr_canonical	Q72D87 Sec-independent protein translocase protein TatB [OS=Desulfovibrio vulgaris (strain Hildenborough / ATCC 29579 / DSM 644 / NCIMB 8303)]	0	21.488	33	3	7	3	122	13.1	6.18	22.34	3	1
TRUE	High	Master Protein	ProteinCenter:sp_tr_canonical	Q72CA2 submitted name: HesB family selenoprotein [OS=Desulfovibrio vulgaris (strain Hildenborough / ATCC 29579 / DSM 644 / NCIMB 8303)]	0	19.989	50	4	7	4	107	11.4	4.59	23.11	4	1
TRUE	High	Master Protein	ProteinCenter:sp_tr_canonical	Q72F19 Integration host factor subunit alpha [OS=Desulfovibrio vulgaris (strain Hildenborough / ATCC 29579 / DSM 644 / NCIMB 8303)]	0	23.482	48	4	7	4	95	10.8	9.94	17.92	4	1
TRUE	High	Master Protein	ProteinCenter:sp_tr_canonical	Q72CM6 submitted name: RNA-binding protein [OS=Desulfovibrio vulgaris (strain Hildenborough / ATCC 29579 / DSM 644 / NCIMB 8303)]	0	29.899	48	3	7	3	90	10.3	5.5	26.13	3	1
TRUE	High	Master Protein	ProteinCenter:sp_tr_canonical	Q72B13 submitted name: Uncharacterized protein [OS=Desulfovibrio vulgaris (strain Hildenborough / ATCC 29579 / DSM 644 / NCIMB 8303)]	0	20.684	41	4	7	4	90	9.6	9.32	24.79	4	1
TRUE	High	Master Protein	ProteinCenter:sp_tr_canonical	Q46582 Protein DsvD [OS=Desulfovibrio vulgaris (strain Hildenborough / ATCC 29579 / DSM 644 / NCIMB 8303)]	0	26.83	60	3	7	3	78	8.8	5.45	22.24	3	1
TRUE	High	Master Protein	ProteinCenter:sp_tr_canonical	Q72FR2 submitted name: HAMP domain/sigma-54 interaction domain protein [OS=Desulfovibrio vulgaris (strain Hildenborough / ATCC 29579 / DSM 644 / NCIMB 8303)]	0	27.722	9	6	6	6	957	102.2	7.59	11.57	6	1
TRUE	High	Master Protein	ProteinCenter:sp_tr_canonical	Q726R1 Histidine kinase [OS=Desulfovibrio vulgaris (strain Hildenborough / ATCC 29579 / DSM 644 / NCIMB 8303)]	0	33.176	9	5	6	5	955	104.9	5.63	19.62	5	1
TRUE	High	Master Protein	ProteinCenter:sp_tr_canonical	P61666 DNA mismatch repair protein MutS [OS=Desulfovibrio vulgaris (strain Hildenborough / ATCC 29579 / DSM 644 / NCIMB 8303)]	0	20.126	7	5	6	5	905	101.5	6.07	16.53	5	1
TRUE	High	Master Protein	ProteinCenter:sp_tr_canonical	Q726D9 Phosphoenolpyruvate synthase [OS=Desulfovibrio vulgaris (strain Hildenborough / ATCC 29579 / DSM 644 / NCIMB 8303)]	0	26.498	9	5	6	5	884	95	5.48	14.57	5	1
TRUE	High	Master Protein	ProteinCenter:sp_tr_canonical	Q72B48 Endonuclease MutS2 [OS=Desulfovibrio vulgaris (strain Hildenborough / ATCC 29579 / DSM 644 / NCIMB 8303)]	0	32.963	9	6	6	6	771	84.6	6.55	20.15	6	1
TRUE	High	Master Protein	ProteinCenter:sp_tr_canonical	Q72DN4 ATP-dependent RecD-like DNA helicase [OS=Desulfovibrio vulgaris (strain Hildenborough / ATCC 29579 / DSM 644 / NCIMB 8303)]	0	30.424	10	4	6	4	742	82.5	7.06	21.18	4	1
TRUE	High	Master Protein	ProteinCenter:sp_tr_canonical	Q72AL3 ATP-binding protein Uup [OS=Desulfovibrio vulgaris (strain Hildenborough / ATCC 29579 / DSM 644 / NCIMB 8303)]	0	26.648	8	4	6	4	641	72	5.62	18.37	4	1
TRUE	High	Master Protein	ProteinCenter:sp_tr_canonical	Q72D79 submitted name: Cytochrome c-type biogenesis protein CcmF [OS=Desulfovibrio vulgaris (strain Hildenborough / ATCC 29579 / DSM 644 / NCIMB 8303)]	0	33.124	11	4	6	4	631	68.7	8.47	21.21	4	1
TRUE	High	Master Protein	ProteinCenter:sp_tr_canonical	Q72WH7 Type 3 secretion system secretin [OS=Desulfovibrio vulgaris (strain Hildenborough / ATCC 29579 / DSM 644 / NCIMB 8303)]	0	24.699	14	6	6	6	624	66.5	5.9	13.35	6	1
TRUE	High	Master Protein	ProteinCenter:sp_tr_canonical	Q726T0 L-lactate permease [OS=Desulfovibrio vulgaris (strain Hildenborough / ATCC 29579 / DSM 644 / NCIMB 8303)]	0	32.608	13	6	6	6	570	60.8	8.9	19.55	6	1
TRUE	High	Master Protein	ProteinCenter:sp_tr_canonical	Q72BM5 Glutamine-dependent NAD(+) synthetase [OS=Desulfovibrio vulgaris (strain Hildenborough / ATCC 29579 / DSM 644 / NCIMB 8303)]	0	35.56	18	6	6	6	559	60	5.62	21.52	6	1
TRUE	High	Master Protein	ProteinCenter:sp_tr_canonical	Q72C56 submitted name: Phosphoglucomutase, alpha-D-glucose phosphate-specific [OS=Desulfovibrio vulgaris (strain Hildenborough / ATCC 29579 / DSM 644 / NCIMB 8303)]	0	23.901	13	4	6	4	551	59.4	6.2	14.27	4	1
TRUE	High	Master Protein	ProteinCenter:sp_tr_canonical	Q72FY1 NAD(P)-bd_dom domain-containing protein [OS=Desulfovibrio vulgaris (strain Hildenborough / ATCC 29579 / DSM 644 / NCIMB 8303)]	0	17.762	12	4	6	4	530	58.2	7.4	15.64	4	1
TRUE	High	Master Protein	ProteinCenter:sp_tr_canonical	Q72CL0 submitted name: Bacterial type II/III secretion system protein [OS=Desulfovibrio vulgaris (strain Hildenborough / ATCC 29579 / DSM 644 / NCIMB 8303)]	0	26.195	14	5	6	5	524	56.7	7.47	14.3	5	1
TRUE	High	Master Protein	ProteinCenter:sp_tr_canonical	Q725H5 Histidine kinase [OS=Desulfovibrio vulgaris (strain Hildenborough / ATCC 29579 / DSM 644 / NCIMB 8303)]	0	22.572	18	6	6	6	508	55.8	6.24	14.56	6	1
TRUE	High	Master Protein	ProteinCenter:sp_tr_canonical	Q72AY0 Apolipoprotein N-acyltransferase [OS=Desulfovibrio vulgaris (strain Hildenborough / ATCC 29579 / DSM 644 / NCIMB 8303)]	0	23.747	16	6	6	6	502	54.4	8.28	16.41	6	1
TRUE	High	Master Protein	ProteinCenter:sp_tr_canonical	Q728C6 Histidine kinase [OS=Desulfovibrio vulgaris (strain Hildenborough / ATCC 29579 / DSM 644 / NCIMB 8303)]	0	23.064	16	4	6	4	487	53.7	5.24	20.66	4	1
TRUE	High	Master Protein	ProteinCenter:sp_tr_canonical	Q72EY1 submitted name: Efflux transporter, RND family, MFP subunit [OS=Desulfovibrio vulgaris (strain Hildenborough / ATCC 29579 / DSM 644 / NCIMB 8303)]	0	25.915	15	5	6	5	486	50.7	7.96	17.7	5	1
TRUE	High	Master Protein	ProteinCenter:sp_tr_canonical	Q726F1 submitted name: Uncharacterized protein [OS=Desulfovibrio vulgaris (strain Hildenborough / ATCC 29579 / DSM 644 / NCIMB 8303)]	0	31.277	18	6	6	6	480	52.5	6.89	18.67	6	1
TRUE	High	Master Protein	ProteinCenter:sp_tr_canonical	Q72DI3 submitted name: Sigma-54 dependent transcriptional regulator/response regulator [OS=Desulfovibrio vulgaris (strain Hildenborough / ATCC 29579 / DSM 644 / NCIMB 8303)]	0	22.866	12	4	6	4	476	52.6	5.71	12.11	4	1
TRUE	High	Master Protein	ProteinCenter:sp_tr_canonical	Q726T3 submitted name: Sigma-54 dependent DNA-binding response regulator [OS=Desulfovibrio vulgaris (strain Hildenborough / ATCC 29579 / DSM 644 / NCIMB 8303)]	0	25.763	14	4	6	4	474	52.3	5.88	18.8	4	1
TRUE	High	Master Protein	ProteinCenter:sp_tr_canonical	Q72C65 submitted name: Sigma-54 dependent transcriptional regulator/response regulator [OS=Desulfovibrio vulgaris (strain Hildenborough / ATCC 29579 / DSM 644 / NCIMB 8303)]	0	28.743	14	5	6	5	459	51.2	6.2	15.13	5	1
TRUE	High	Master Protein	ProteinCenter:sp_tr_canonical	Q72E24 submitted name: Sensor histidine kinase, putative [OS=Desulfovibrio vulgaris (strain Hildenborough / ATCC 29579 / DSM 644 / NCIMB 8303)]	0	27.978	18	4	6	4	455	51.3	6.21	24.55	4	1
TRUE	High	Master Protein	ProteinCenter:sp_tr_canonical	Q727B8 submitted name: TPR domain protein/response regulator receiver domain protein [OS=Desulfovibrio vulgaris (strain Hildenborough / ATCC 29579 / DSM 644 / NCIMB 8303)]	0	19.327	10	5	6	5	451	51	6.65	15.28	5	1
TRUE	High	Master Protein	ProteinCenter:sp_tr_canonical	Q72DE5 tRNA-2-methylthio-N(6)-dimethylallyladenosine synthase [OS=Desulfovibrio vulgaris (strain Hildenborough / ATCC 29579 / DSM 644 / NCIMB 8303)]	0	22.467	9	3	6	3	449	49.8	6.29	19.44	3	1
TRUE	High	Master Protein	ProteinCenter:sp_tr_canonical	Q726N7 Endolytic murein transglycosylase [OS=Desulfovibrio vulgaris (strain Hildenborough / ATCC 29579 / DSM 644 / NCIMB 8303)]	0	20.088	21	6	6	6	440	47.9	6.21	13.12	6	1
TRUE	High	Master Protein	ProteinCenter:sp_tr_canonical	Q72EV5 3-phosphoshikimate 1-carboxyvinyltransferase [OS=Desulfovibrio vulgaris (strain Hildenborough / ATCC 29579 / DSM 644 / NCIMB 8303)]	0	27.694	15	4	6	4	439	46.2	6.28	25.49	4	1
TRUE	High	Master Protein	ProteinCenter:sp_tr_canonical	Q72B26 Cytochrome c oxidase subunit 2 [OS=Desulfovibrio vulgaris (strain Hildenborough / ATCC 29579 / DSM 644 / NCIMB 8303)]	0	28.165	21	5	6	5	426	46.9	5.52	17.71	5	1
TRUE	High	Master Protein	ProteinCenter:sp_tr_canonical	Q72G48 HTH merR-type domain-containing protein [OS=Desulfovibrio vulgaris (strain Hildenborough / ATCC 29579 / DSM 644 / NCIMB 8303)]	0	27.662	23	6	6	6	400	43.1	5.66	15.89	6	1
TRUE	High	Master Protein	ProteinCenter:sp_tr_canonical	Q72DJ9 Glutamate 5-kinase [OS=Desulfovibrio vulgaris (strain Hildenborough / ATCC 29579 / DSM 644 / NCIMB 8303)]	0	28.068	25	4	6	4	380	40.5	5.83	25.48	4	1
TRUE	High	Master Protein	ProteinCenter:sp_tr_canonical	Q72FD4 submitted name: Glycosyl transferase, group 1 family protein [OS=Desulfovibrio vulgaris (strain Hildenborough / ATCC 29579 / DSM 644 / NCIMB 8303)]	0	25.94	19	5	6	5	379	43.3	7.74	14.77	5	1
TRUE	High	Master Protein	ProteinCenter:sp_tr_canonical	Q72E12 submitted name: Aminotransferase, class V [OS=Desulfovibrio vulgaris (strain Hildenborough / ATCC 29579 / DSM 644 / NCIMB 8303)]	0	24.739	23	4	6	4	368	39	5.92	20.09	4	1
TRUE	High	Master Protein	ProteinCenter:sp_tr_canonical	Q72DS4 AdoMet-dependent heme synthase [OS=Desulfovibrio vulgaris (strain Hildenborough / ATCC 29579 / DSM 644 / NCIMB 8303)]	0	39.883	25	6	6	6	367	40.9	7.11	23.31	6	1
TRUE	High	Master Protein	ProteinCenter:sp_tr_canonical	Q726Z8 Probable membrane transporter protein [OS=Desulfovibrio vulgaris (strain Hildenborough / ATCC 29579 / DSM 644 / NCIMB 8303)]	0	47.343	17	3	6	3	332	34.5	9.83	26.05	3	1
TRUE	High	Master Protein	ProteinCenter:sp_tr_canonical	Q72FX3 GDP-L-fucose synthase [OS=Desulfovibrio vulgaris (strain Hildenborough / ATCC 29579 / DSM 644 / NCIMB 8303)]	0	28.492	28	5	6	5	323	35.2	6.54	17.75	5	1
TRUE	High	Master Protein	ProteinCenter:sp_tr_canonical	Q72DE1 submitted name: Carbohydrate kinase, PfkB family [OS=Desulfovibrio vulgaris (strain Hildenborough / ATCC 29579 / DSM 644 / NCIMB 8303)]	0	25.03	20	4	6	4	308	33.2	5.11	24	4	1
TRUE	High	Master Protein	ProteinCenter:sp_tr_canonical	Q72G11 GTPase Era [OS=Desulfovibrio vulgaris (strain Hildenborough / ATCC 29579 / DSM 644 / NCIMB 8303)]	0	18.954	15	5	6	5	308	34.6	7.06	13.73	5	1
TRUE	High	Master Protein	ProteinCenter:sp_tr_canonical	Q72ER4 tRNA pseudouridine synthase B [OS=Desulfovibrio vulgaris (strain Hildenborough / ATCC 29579 / DSM 644 / NCIMB 8303)]	0	23.453	22	6	6	6	304	32.9	7.65	16.83	6	1
TRUE	High	Master Protein	ProteinCenter:sp_tr_canonical	Q729M4 submitted name: Conserved domain protein [OS=Desulfovibrio vulgaris (strain Hildenborough / ATCC 29579 / DSM 644 / NCIMB 8303)]	0	37.839	22	4	6	4	300	30.3	9.19	20.65	4	1
TRUE	High	Master Protein	ProteinCenter:sp_tr_canonical	Q72D35 Ornithine carbamoyltransferase [OS=Desulfovibrio vulgaris (strain Hildenborough / ATCC 29579 / DSM 644 / NCIMB 8303)]	0	15.299	15	5	6	5	300	33.9	5.68	11.86	5	1
TRUE	High	Master Protein	ProteinCenter:sp_tr_canonical	Q72BU4 Formyltetrahydrofolate deformylase [OS=Desulfovibrio vulgaris (strain Hildenborough / ATCC 29579 / DSM 644 / NCIMB 8303)]	0	40.998	32	6	6	6	284	31.9	6.83	24.78	6	1
TRUE	High	Master Protein	ProteinCenter:sp_tr_canonical	Q728J5 submitted name: Chemotaxis protein MotA [OS=Desulfovibrio vulgaris (strain Hildenborough / ATCC 29579 / DSM 644 / NCIMB 8303)]	0	26.229	25	5	6	5	281	30.4	6.46	21.06	5	1
TRUE	High	Master Protein	ProteinCenter:sp_tr_canonical	Q725R6 submitted name: ParA family protein [OS=Desulfovibrio vulgaris (strain Hildenborough / ATCC 29579 / DSM 644 / NCIMB 8303)]	0	22.869	25	4	6	4	276	30.6	6.92	19.37	4	1
TRUE	High	Master Protein	ProteinCenter:sp_tr_canonical	Q727Y7 submitted name: Uncharacterized protein [OS=Desulfovibrio vulgaris (strain Hildenborough / ATCC 29579 / DSM 644 / NCIMB 8303)]	0	35.56	27	5	6	5	275	30.3	5.22	23	5	1
TRUE	High	Master Protein	ProteinCenter:sp_tr_canonical	Q729K8 submitted name: Amino acid ABC transporter, periplasmic amino acid-binding protein [OS=Desulfovibrio vulgaris (strain Hildenborough / ATCC 29579 / DSM 644 / NCIMB 8303)]	0	30.878	30	5	6	5	270	29.7	7.24	20.18	5	1
TRUE	High	Master Protein	ProteinCenter:sp_tr_canonical	Q72FM7 submitted name: Uncharacterized protein [OS=Desulfovibrio vulgaris (strain Hildenborough / ATCC 29579 / DSM 644 / NCIMB 8303)]	0	34.499	29	6	6	6	259	29.1	6.86	21.34	6	1
TRUE	High	Master Protein	ProteinCenter:sp_tr_canonical	Q725J9 Ubiquinone/menaquinone biosynthesis C-methyltransferase UbiE [OS=Desulfovibrio vulgaris (strain Hildenborough / ATCC 29579 / DSM 644 / NCIMB 8303)]	0	31.364	21	4	6	4	258	28.4	7.15	16.34	4	1
TRUE	High	Master Protein	ProteinCenter:sp_tr_canonical	Q72DI0 submitted name: Conserved domain protein [OS=Desulfovibrio vulgaris (strain Hildenborough / ATCC 29579 / DSM 644 / NCIMB 8303)]	0	30.042	24	5	6	5	253	27.5	7.72	17.79	5	1
TRUE	High	Master Protein	ProteinCenter:sp_tr_canonical	Q72BF9 Triosephosphate isomerase [OS=Desulfovibrio vulgaris (strain Hildenborough / ATCC 29579 / DSM 644 / NCIMB 8303)]	0	35.276	35	5	6	5	251	26.6	5.24	24.21	5	1
TRUE	High	Master Protein	ProteinCenter:sp_tr_canonical	Q727P9 submitted name: MotA/TolQ/ExbB proton channel family protein [OS=Desulfovibrio vulgaris (strain Hildenborough / ATCC 29579 / DSM 644 / NCIMB 8303)]	0	42.005	31	5	6	5	249	25.6	6.33	24.67	5	1
TRUE	High	Master Protein	ProteinCenter:sp_tr_canonical	Q72DG1 submitted name: Amino acid ABC transporter, ATP-binding protein [OS=Desulfovibrio vulgaris (strain Hildenborough / ATCC 29579 / DSM 644 / NCIMB 8303)]	0	32.751	26	4	6	4	246	27.3	5.5	19.66	4	1
TRUE	High	Master Protein	ProteinCenter:sp_tr_canonical	Q3V891 Pyridoxine 5'-phosphate synthase [OS=Desulfovibrio vulgaris (strain Hildenborough / ATCC 29579 / DSM 644 / NCIMB 8303)]	0	24.367	28	5	6	5	241	26.4	6.52	20.23	5	1
TRUE	High	Master Protein	ProteinCenter:sp_tr_canonical	Q72F64 submitted name: Spore coat polysaccharide biosynthesis protein spsF [OS=Desulfovibrio vulgaris (strain Hildenborough / ATCC 29579 / DSM 644 / NCIMB 8303)]	0	32.084	34	5	6	5	227	25.6	5.6	16.18	5	1
TRUE	High	Master Protein	ProteinCenter:sp_tr_canonical	Q728S2 Ribulose-phosphate 3-epimerase [OS=Desulfovibrio vulgaris (strain Hildenborough / ATCC 29579 / DSM 644 / NCIMB 8303)]	0	28.474	31	5	6	5	222	24.2	6.34	22.95	5	1
TRUE	High	Master Protein	ProteinCenter:sp_tr_canonical	Q72F06 submitted name: Potassium uptake protein TrkA, putative [OS=Desulfovibrio vulgaris (strain Hildenborough / ATCC 29579 / DSM 644 / NCIMB 8303)]	0	26.641	30	4	6	4	221	24.2	6.8	20.62	4	1
TRUE	High	Master Protein	ProteinCenter:sp_tr_canonical	Q72BV5 Cytokinin riboside 5'-monophosphate phosphoribohydrolase [OS=Desulfovibrio vulgaris (strain Hildenborough / ATCC 29579 / DSM 644 / NCIMB 8303)]	0	18.236	24	4	6	4	218	24.5	5.68	16.47	4	1
TRUE	High	Master Protein	ProteinCenter:sp_tr_canonical	Q729R0 submitted name: Hydrogenase, CooX subunit, putative [OS=Desulfovibrio vulgaris (strain Hildenborough / ATCC 29579 / DSM 644 / NCIMB 8303)]	0	20.545	21	3	6	3	211	22.7	6.81	20.17	3	1
TRUE	High	Master Protein	ProteinCenter:sp_tr_canonical	Q72CP0 submitted name: Uncharacterized protein [OS=Desulfovibrio vulgaris (strain Hildenborough / ATCC 29579 / DSM 644 / NCIMB 8303)]	0	11.946	17	4	6	4	210	23.6	8.51	9.2	4	1
TRUE	High	Master Protein	ProteinCenter:sp_tr_canonical	Q728M4 submitted name: TPR domain protein [OS=Desulfovibrio vulgaris (strain Hildenborough / ATCC 29579 / DSM 644 / NCIMB 8303)]	0	34.869	39	6	6	6	209	22.8	7.14	19.37	6	1
TRUE	High	Master Protein	ProteinCenter:sp_tr_canonical	Q72F08 submitted name: Uncharacterized protein [OS=Desulfovibrio vulgaris (strain Hildenborough / ATCC 29579 / DSM 644 / NCIMB 8303)]	0	33.281	29	3	6	3	201	23.1	4.35	24.67	3	1
TRUE	High	Master Protein	ProteinCenter:sp_tr_canonical	Q72AP2 submitted name: Indolepyruvate ferredoxin oxidoreductase, beta subunit, putative [OS=Desulfovibrio vulgaris (strain Hildenborough / ATCC 29579 / DSM 644 / NCIMB 8303)]	0	24.405	30	3	6	3	198	20.4	6.76	22.41	3	1
TRUE	High	Master Protein	ProteinCenter:sp_tr_canonical	Q72F74 submitted name: Acetyltransferase, CysE/LacA/LpxA/NodL family [OS=Desulfovibrio vulgaris (strain Hildenborough / ATCC 29579 / DSM 644 / NCIMB 8303)]	0	24.224	28	5	6	5	197	21	8.53	15.56	5	1
TRUE	High	Master Protein	ProteinCenter:sp_tr_canonical	Q729E7 submitted name: Heterodisulfide reductase, C subunit [OS=Desulfovibrio vulgaris (strain Hildenborough / ATCC 29579 / DSM 644 / NCIMB 8303)]	0	17.961	25	4	6	4	186	21	8.35	16.75	4	1
TRUE	High	Master Protein	ProteinCenter:sp_tr_canonical	Q72BP6 Hypoxanthine phosphoribosyltransferase [OS=Desulfovibrio vulgaris (strain Hildenborough / ATCC 29579 / DSM 644 / NCIMB 8303)]	0	23.704	35	6	6	6	176	20	6.7	15.28	6	1
TRUE	High	Master Protein	ProteinCenter:sp_tr_canonical	Q726X3 3-isopropylmalate dehydratase small subunit [OS=Desulfovibrio vulgaris (strain Hildenborough / ATCC 29579 / DSM 644 / NCIMB 8303)]	0	27.859	56	6	6	6	167	17.8	5.54	14.28	6	1
TRUE	High	Master Protein	ProteinCenter:sp_tr_canonical	Q72C63 submitted name: Uncharacterized protein [OS=Desulfovibrio vulgaris (strain Hildenborough / ATCC 29579 / DSM 644 / NCIMB 8303)]	0	22.844	42	5	6	5	153	16.7	9.35	17.18	5	1
TRUE	High	Master Protein	ProteinCenter:sp_tr_canonical	Q72BM3 submitted name: ACT domain protein [OS=Desulfovibrio vulgaris (strain Hildenborough / ATCC 29579 / DSM 644 / NCIMB 8303)]	0	29.451	50	5	6	5	143	15.4	5.85	21.4	5	1
TRUE	High	Master Protein	ProteinCenter:sp_tr_canonical	Q72AC4 submitted name: Chemotaxis protein CheY [OS=Desulfovibrio vulgaris (strain Hildenborough / ATCC 29579 / DSM 644 / NCIMB 8303)]	0	17.892	39	4	6	4	122	13.7	6.13	13.5	4	1
TRUE	High	Master Protein	ProteinCenter:sp_tr_canonical	Q72AU4 30S ribosomal protein S20 [OS=Desulfovibrio vulgaris (strain Hildenborough / ATCC 29579 / DSM 644 / NCIMB 8303)]	0	37.971	43	4	6	4	87	9.6	11.93	27.32	4	1
TRUE	High	Master Protein	ProteinCenter:sp_tr_canonical	P61687 Translation initiation factor IF-1 2 [OS=Desulfovibrio vulgaris (strain Hildenborough / ATCC 29579 / DSM 644 / NCIMB 8303)]	0	23.564	55	4	6	4	87	9.6	10.14	14.12	4	1
TRUE	High	Master Protein	ProteinCenter:sp_tr_canonical	Q72DU1 UPF0109 protein DVU_0838 [OS=Desulfovibrio vulgaris (strain Hildenborough / ATCC 29579 / DSM 644 / NCIMB 8303)]	0	15.502	64	4	6	4	77	8.5	8.44	15.41	4	1
TRUE	High	Master Protein	ProteinCenter:sp_tr_canonical	Q72CB6 Sec-independent protein translocase protein TatA [OS=Desulfovibrio vulgaris (strain Hildenborough / ATCC 29579 / DSM 644 / NCIMB 8303)]	0	21.476	26	3	6	3	65	7.1	5.36	17.52	3	1
TRUE	High	Master Protein	ProteinCenter:sp_tr_canonical	Q72G04 submitted name: AcrB/AcrD/AcrF family protein [OS=Desulfovibrio vulgaris (strain Hildenborough / ATCC 29579 / DSM 644 / NCIMB 8303)]	0	22.867	5	5	5	5	1236	133.9	6.7	14.78	5	1
TRUE	High	Master Protein	ProteinCenter:sp_tr_canonical	Q727N9 Efflux pump membrane transporter [OS=Desulfovibrio vulgaris (strain Hildenborough / ATCC 29579 / DSM 644 / NCIMB 8303)]	0	23.515	6	4	5	4	1070	114.5	8.09	9.67	4	1
TRUE	High	Master Protein	ProteinCenter:sp_tr_canonical	Q72WE1 submitted name: Major facilitator superfamily protein [OS=Desulfovibrio vulgaris (strain Hildenborough / ATCC 29579 / DSM 644 / NCIMB 8303)]	0	27.431	9	5	5	5	1005	102.6	7.17	17.33	5	1
TRUE	High	Master Protein	ProteinCenter:sp_tr_canonical	Q72BM7 DNA ligase [OS=Desulfovibrio vulgaris (strain Hildenborough / ATCC 29579 / DSM 644 / NCIMB 8303)]	0	39.346	11	5	5	5	799	86	5.11	20.59	5	1
TRUE	High	Master Protein	ProteinCenter:sp_tr_canonical	Q72FG7 Phosphoenolpyruvate synthase [OS=Desulfovibrio vulgaris (strain Hildenborough / ATCC 29579 / DSM 644 / NCIMB 8303)]	0	30.67	12	5	5	5	744	79.1	6	15.32	5	1
TRUE	High	Master Protein	ProteinCenter:sp_tr_canonical	Q729V2 submitted name: S1 RNA binding domain protein [OS=Desulfovibrio vulgaris (strain Hildenborough / ATCC 29579 / DSM 644 / NCIMB 8303)]	0	25.7	10	5	5	5	723	78.4	7.69	18.05	5	1
TRUE	High	Master Protein	ProteinCenter:sp_tr_canonical	Q72WM1 submitted name: Membrane protein, putative [OS=Desulfovibrio vulgaris (strain Hildenborough / ATCC 29579 / DSM 644 / NCIMB 8303)]	0	23.147	11	4	5	4	660	74	9.07	11.32	4	1
TRUE	High	Master Protein	ProteinCenter:sp_tr_canonical	Q72FF6 Histidine kinase [OS=Desulfovibrio vulgaris (strain Hildenborough / ATCC 29579 / DSM 644 / NCIMB 8303)]	0	18.63	6	3	5	3	657	72.5	5.26	19.2	3	1
TRUE	High	Master Protein	ProteinCenter:sp_tr_canonical	Q72G10 submitted name: Sulfate permease, putative [OS=Desulfovibrio vulgaris (strain Hildenborough / ATCC 29579 / DSM 644 / NCIMB 8303)]	0	51.41	14	4	5	4	653	68.1	7.39	30.82	4	1
TRUE	High	Master Protein	ProteinCenter:sp_tr_canonical	Q72CK7 submitted name: Uncharacterized protein [OS=Desulfovibrio vulgaris (strain Hildenborough / ATCC 29579 / DSM 644 / NCIMB 8303)]	0	15.578	8	4	5	4	639	69.6	7.77	7.7	4	1
TRUE	High	Master Protein	ProteinCenter:sp_tr_canonical	Q72B11 tRNA uridine 5-carboxymethylaminomethyl modification enzyme MnmG [OS=Desulfovibrio vulgaris (strain Hildenborough / ATCC 29579 / DSM 644 / NCIMB 8303)]	0	17.557	9	4	5	4	629	69	7.55	11.79	4	1
TRUE	High	Master Protein	ProteinCenter:sp_tr_canonical	Q72C66 Histidine kinase [OS=Desulfovibrio vulgaris (strain Hildenborough / ATCC 29579 / DSM 644 / NCIMB 8303)]	0	29.117	16	5	5	5	579	62.7	6.77	15.79	5	1
TRUE	High	Master Protein	ProteinCenter:sp_tr_canonical	Q726U3 submitted name: Glycosyl transferase, group 2 family protein [OS=Desulfovibrio vulgaris (strain Hildenborough / ATCC 29579 / DSM 644 / NCIMB 8303)]	0	17.546	10	5	5	5	568	62.4	6.4	10.51	5	1
TRUE	High	Master Protein	ProteinCenter:sp_tr_canonical	Q725J4 GTPase HflX [OS=Desulfovibrio vulgaris (strain Hildenborough / ATCC 29579 / DSM 644 / NCIMB 8303)]	0	31.459	12	4	5	4	547	60.7	5.4	18.52	4	1
TRUE	High	Master Protein	ProteinCenter:sp_tr_canonical	Q72A87 L-lactate permease [OS=Desulfovibrio vulgaris (strain Hildenborough / ATCC 29579 / DSM 644 / NCIMB 8303)]	0	25.233	9	3	5	3	545	57.9	8.81	16.26	3	1
TRUE	High	Master Protein	ProteinCenter:sp_tr_canonical	Q72AS7 (R)-citramalate synthase [OS=Desulfovibrio vulgaris (strain Hildenborough / ATCC 29579 / DSM 644 / NCIMB 8303)]	0	17.713	11	4	5	4	538	59.1	6.87	12.56	4	1
TRUE	High	Master Protein	ProteinCenter:sp_tr_canonical	Q729R4 L-lactate permease [OS=Desulfovibrio vulgaris (strain Hildenborough / ATCC 29579 / DSM 644 / NCIMB 8303)]	0	31.131	13	5	5	5	506	53	8.79	20.47	5	1
TRUE	High	Master Protein	ProteinCenter:sp_tr_canonical	Q729V4 Glycogen synthase [OS=Desulfovibrio vulgaris (strain Hildenborough / ATCC 29579 / DSM 644 / NCIMB 8303)]	0	19.637	13	4	5	4	489	54.6	7.02	15.45	4	1
TRUE	High	Master Protein	ProteinCenter:sp_tr_canonical	Q72DN3 submitted name: Lipoprotein, NLP/P60 family [OS=Desulfovibrio vulgaris (strain Hildenborough / ATCC 29579 / DSM 644 / NCIMB 8303)]	0	27.996	16	5	5	5	464	50.3	9.19	17.18	5	1
TRUE	High	Master Protein	ProteinCenter:sp_tr_canonical	Q72B14 5-methylthioadenosine/S-adenosylhomocysteine deaminase [OS=Desulfovibrio vulgaris (strain Hildenborough / ATCC 29579 / DSM 644 / NCIMB 8303)]	0	34.357	23	5	5	5	442	47.3	5.67	20.94	5	1
TRUE	High	Master Protein	ProteinCenter:sp_tr_canonical	Q728N7 Diaminopimelate decarboxylase [OS=Desulfovibrio vulgaris (strain Hildenborough / ATCC 29579 / DSM 644 / NCIMB 8303)]	0	27.93	21	5	5	5	421	46.2	5.59	14.54	5	1
TRUE	High	Master Protein	ProteinCenter:sp_tr_canonical	Q3V890 submitted name: Pyridoxal phosphate biosynthetic protein PdxA [OS=Desulfovibrio vulgaris (strain Hildenborough / ATCC 29579 / DSM 644 / NCIMB 8303)]	0	31.581	17	4	5	4	406	41.9	6.3	16.7	4	1
TRUE	High	Master Protein	ProteinCenter:sp_tr_canonical	Q72E20 submitted name: Peptidase, M29 family [OS=Desulfovibrio vulgaris (strain Hildenborough / ATCC 29579 / DSM 644 / NCIMB 8303)]	0	24.052	18	5	5	5	401	44.3	8	12.12	5	1
TRUE	High	Master Protein	ProteinCenter:sp_tr_canonical	P62060 Arginine biosynthesis bifunctional protein ArgJ [OS=Desulfovibrio vulgaris (strain Hildenborough / ATCC 29579 / DSM 644 / NCIMB 8303)]	0	25.54	15	5	5	5	393	41.3	5.49	17.66	5	1
TRUE	High	Master Protein	ProteinCenter:sp_tr_canonical	Q728G8 submitted name: Glycosyl transferase, group 1 family protein [OS=Desulfovibrio vulgaris (strain Hildenborough / ATCC 29579 / DSM 644 / NCIMB 8303)]	0	18.877	19	5	5	5	377	41.7	9.14	13.97	5	1
TRUE	High	Master Protein	ProteinCenter:sp_tr_canonical	Q725M6 Chaperone protein DnaJ [OS=Desulfovibrio vulgaris (strain Hildenborough / ATCC 29579 / DSM 644 / NCIMB 8303)]	0	23.724	22	5	5	5	376	40.9	6.47	15.18	5	1
TRUE	High	Master Protein	ProteinCenter:sp_tr_canonical	Q72BI6 TPR_REGION domain-containing protein [OS=Desulfovibrio vulgaris (strain Hildenborough / ATCC 29579 / DSM 644 / NCIMB 8303)]	0	20.056	22	5	5	5	374	42.6	8.12	11.13	5	1
TRUE	High	Master Protein	ProteinCenter:sp_tr_canonical	Q72EF0 Probable butyrate kinase [OS=Desulfovibrio vulgaris (strain Hildenborough / ATCC 29579 / DSM 644 / NCIMB 8303)]	0	25.802	15	4	5	4	372	39.9	6.77	16.36	4	1
TRUE	High	Master Protein	ProteinCenter:sp_tr_canonical	Q72AX9 Peptide chain release factor 2 [OS=Desulfovibrio vulgaris (strain Hildenborough / ATCC 29579 / DSM 644 / NCIMB 8303)]	0	21.706	15	5	5	5	371	42.1	5.39	13.1	5	1
TRUE	High	Master Protein	ProteinCenter:sp_tr_canonical	Q72AW3 submitted name: Polysaccharide deacetylase family protein [OS=Desulfovibrio vulgaris (strain Hildenborough / ATCC 29579 / DSM 644 / NCIMB 8303)]	0	24.815	11	3	5	3	366	41.3	6.96	19.02	3	1
TRUE	High	Master Protein	ProteinCenter:sp_tr_canonical	Q72BH3 submitted name: Permease, putative [OS=Desulfovibrio vulgaris (strain Hildenborough / ATCC 29579 / DSM 644 / NCIMB 8303)]	0	24.992	15	5	5	5	360	39.3	8.15	16.56	5	1
TRUE	High	Master Protein	ProteinCenter:sp_tr_canonical	Q72EY8 submitted name: Ech hydrogenase, subunit EchE, putative [OS=Desulfovibrio vulgaris (strain Hildenborough / ATCC 29579 / DSM 644 / NCIMB 8303)]	0	22.847	18	5	5	5	358	40.1	6.68	14.91	5	1
TRUE	High	Master Protein	ProteinCenter:sp_tr_canonical	Q72F60 submitted name: Conserved domain protein [OS=Desulfovibrio vulgaris (strain Hildenborough / ATCC 29579 / DSM 644 / NCIMB 8303)]	0	16.303	12	4	5	4	352	36.4	8.19	8.98	4	1
TRUE	High	Master Protein	ProteinCenter:sp_tr_canonical	Q726Y1 submitted name: Hydrolase, putative [OS=Desulfovibrio vulgaris (strain Hildenborough / ATCC 29579 / DSM 644 / NCIMB 8303)]	0	21.044	16	5	5	5	346	37.7	9.51	14.81	5	1
TRUE	High	Master Protein	ProteinCenter:sp_tr_canonical	Q726A3 submitted name: Cytochrome d ubiquinol oxidase, subunit II [OS=Desulfovibrio vulgaris (strain Hildenborough / ATCC 29579 / DSM 644 / NCIMB 8303)]	0	19.074	13	5	5	5	341	37.8	7.61	12.88	5	1
TRUE	High	Master Protein	ProteinCenter:sp_tr_canonical	Q72CB9 dTDP-glucose 4,6-dehydratase [OS=Desulfovibrio vulgaris (strain Hildenborough / ATCC 29579 / DSM 644 / NCIMB 8303)]	0	32.226	31	5	5	5	340	37.8	6.06	22.24	5	1
TRUE	High	Master Protein	ProteinCenter:sp_tr_canonical	Q72BF5 Cell shape-determining protein MreB [OS=Desulfovibrio vulgaris (strain Hildenborough / ATCC 29579 / DSM 644 / NCIMB 8303)]	0	18.818	15	4	5	4	340	37.1	8.57	11.38	4	1
TRUE	High	Master Protein	ProteinCenter:sp_tr_canonical	Q72WT3 submitted name: Magnesium transporter MgtE, putative [OS=Desulfovibrio vulgaris (strain Hildenborough / ATCC 29579 / DSM 644 / NCIMB 8303)]	0	20.302	16	5	5	5	331	36.9	6.55	10.21	5	1
TRUE	High	Master Protein	ProteinCenter:sp_tr_canonical	Q727F8 MEMO1 family protein DVU_2897 [OS=Desulfovibrio vulgaris (strain Hildenborough / ATCC 29579 / DSM 644 / NCIMB 8303)]	0	39.204	30	5	5	5	329	34.1	6.71	22.39	5	1
TRUE	High	Master Protein	ProteinCenter:sp_tr_canonical	Q726E5 Glycerol-3-phosphate acyltransferase [OS=Desulfovibrio vulgaris (strain Hildenborough / ATCC 29579 / DSM 644 / NCIMB 8303)]	0	34.644	14	4	5	4	327	33.4	7.88	16.94	4	1
TRUE	High	Master Protein	ProteinCenter:sp_tr_canonical	Q72FP5 submitted name: Oligopeptide/dipeptide ABC transporter, permease protein [OS=Desulfovibrio vulgaris (strain Hildenborough / ATCC 29579 / DSM 644 / NCIMB 8303)]	0	20.849	21	5	5	5	325	36.1	9.29	15.5	5	1
TRUE	High	Master Protein	ProteinCenter:sp_tr_canonical	Q72FG3 Probable membrane transporter protein [OS=Desulfovibrio vulgaris (strain Hildenborough / ATCC 29579 / DSM 644 / NCIMB 8303)]	0	21.396	11	4	5	4	320	34.1	9.69	16.29	4	1
TRUE	High	Master Protein	ProteinCenter:sp_tr_canonical	Q728L9 submitted name: Transporter, CorA family [OS=Desulfovibrio vulgaris (strain Hildenborough / ATCC 29579 / DSM 644 / NCIMB 8303)]	0	29.151	26	5	5	5	310	34.6	5.07	19.07	5	1
TRUE	High	Master Protein	ProteinCenter:sp_tr_canonical	Q72FN1 submitted name: Radical SAM domain protein [OS=Desulfovibrio vulgaris (strain Hildenborough / ATCC 29579 / DSM 644 / NCIMB 8303)]	0	12.624	12	4	5	4	307	35.5	9.2	9.42	4	1
TRUE	High	Master Protein	ProteinCenter:sp_tr_canonical	Q728P9 DUF2156 domain-containing protein [OS=Desulfovibrio vulgaris (strain Hildenborough / ATCC 29579 / DSM 644 / NCIMB 8303)]	0	31.511	21	3	5	3	294	34	4.92	17.89	3	1
TRUE	High	Master Protein	ProteinCenter:sp_tr_canonical	Q729L1 submitted name: Ribosomal protein L11 methyltransferase, putative [OS=Desulfovibrio vulgaris (strain Hildenborough / ATCC 29579 / DSM 644 / NCIMB 8303)]	0	15.633	25	4	5	4	283	30.2	4.64	11.01	4	1
TRUE	High	Master Protein	ProteinCenter:sp_tr_canonical	Q72CR3 submitted name: Nitroreductase family protein [OS=Desulfovibrio vulgaris (strain Hildenborough / ATCC 29579 / DSM 644 / NCIMB 8303)]	0	24.409	17	5	5	5	274	30.8	7.62	15.97	5	1
TRUE	High	Master Protein	ProteinCenter:sp_tr_canonical	Q72CN8 submitted name: ABC transporter, ATP-binding protein [OS=Desulfovibrio vulgaris (strain Hildenborough / ATCC 29579 / DSM 644 / NCIMB 8303)]	0	20.535	27	5	5	5	274	29.8	7.65	13.47	5	1
TRUE	High	Master Protein	ProteinCenter:sp_tr_canonical	P61654 2-dehydro-3-deoxyphosphooctonate aldolase [OS=Desulfovibrio vulgaris (strain Hildenborough / ATCC 29579 / DSM 644 / NCIMB 8303)]	0	27.469	32	4	5	4	273	29.3	6.54	21.15	4	1
TRUE	High	Master Protein	ProteinCenter:sp_tr_canonical	Q72CP1 submitted name: VacJ lipoprotein, putative [OS=Desulfovibrio vulgaris (strain Hildenborough / ATCC 29579 / DSM 644 / NCIMB 8303)]	0	18.085	18	5	5	5	273	30.1	5.35	11.92	5	1
TRUE	High	Master Protein	ProteinCenter:sp_tr_canonical	Q72AX7 submitted name: Flagellar synthesis regulator FleN, putative [OS=Desulfovibrio vulgaris (strain Hildenborough / ATCC 29579 / DSM 644 / NCIMB 8303)]	0	15.696	16	4	5	4	272	29.4	5.85	13.3	4	1
TRUE	High	Master Protein	ProteinCenter:sp_tr_canonical	Q72WH2 Lipoprotein [OS=Desulfovibrio vulgaris (strain Hildenborough / ATCC 29579 / DSM 644 / NCIMB 8303)]	0	22.67	17	4	5	4	271	28.9	7.97	16.47	4	1
TRUE	High	Master Protein	ProteinCenter:sp_tr_canonical	P62450 Imidazole glycerol phosphate synthase subunit HisF [OS=Desulfovibrio vulgaris (strain Hildenborough / ATCC 29579 / DSM 644 / NCIMB 8303)]	0	25.923	36	5	5	5	259	27.5	5.36	13.66	5	1
TRUE	High	Master Protein	ProteinCenter:sp_tr_canonical	Q72D88 Sec-independent protein translocase protein TatC [OS=Desulfovibrio vulgaris (strain Hildenborough / ATCC 29579 / DSM 644 / NCIMB 8303)]	0	22.574	14	3	5	3	257	28.7	4.94	9.45	3	1
TRUE	High	Master Protein	ProteinCenter:sp_tr_canonical	Q72CP6 submitted name: Amino acid ABC transporter, permease protein, His/Glu/Gln/Arg/opine family [OS=Desulfovibrio vulgaris (strain Hildenborough / ATCC 29579 / DSM 644 / NCIMB 8303)]	0	25.745	22	4	5	4	256	28.7	8.81	13.56	4	1
TRUE	High	Master Protein	ProteinCenter:sp_tr_canonical	Q72E64 submitted name: Branched-chain amino acid ABC transporter, ATP binding protein [OS=Desulfovibrio vulgaris (strain Hildenborough / ATCC 29579 / DSM 644 / NCIMB 8303)]	0	21.932	25	4	5	4	255	27.7	6.7	11.03	4	1
TRUE	High	Master Protein	ProteinCenter:sp_tr_canonical	Q72G19 submitted name: RNA methyltransferase, TrmH family, group 3 [OS=Desulfovibrio vulgaris (strain Hildenborough / ATCC 29579 / DSM 644 / NCIMB 8303)]	0	30.375	23	4	5	4	249	26.5	6.23	17.6	4	1
TRUE	High	Master Protein	ProteinCenter:sp_tr_canonical	Q729P0 submitted name: Metallo-beta-lactamase family protein [OS=Desulfovibrio vulgaris (strain Hildenborough / ATCC 29579 / DSM 644 / NCIMB 8303)]	0	21.427	25	4	5	4	248	28	5.08	15.78	4	1
TRUE	High	Master Protein	ProteinCenter:sp_tr_canonical	Q72DR0 Isoprenyl transferase [OS=Desulfovibrio vulgaris (strain Hildenborough / ATCC 29579 / DSM 644 / NCIMB 8303)]	0	22.134	23	4	5	4	247	27.7	6.55	17.96	4	1
TRUE	High	Master Protein	ProteinCenter:sp_tr_canonical	Q726C8 submitted name: Fumarate reductase, iron-sulfur protein [OS=Desulfovibrio vulgaris (strain Hildenborough / ATCC 29579 / DSM 644 / NCIMB 8303)]	0	21.511	13	3	5	3	247	27.8	6.52	13.83	3	1
TRUE	High	Master Protein	ProteinCenter:sp_tr_canonical	Q72CP7 submitted name: Amino acid ABC transporter, ATP-binding protein [OS=Desulfovibrio vulgaris (strain Hildenborough / ATCC 29579 / DSM 644 / NCIMB 8303)]	0	13.774	25	5	5	5	247	27.5	6.07	8.03	5	1
TRUE	High	Master Protein	ProteinCenter:sp_tr_canonical	Q72AE5 submitted name: Glycosyl transferase, group 2 family protein [OS=Desulfovibrio vulgaris (strain Hildenborough / ATCC 29579 / DSM 644 / NCIMB 8303)]	0	16.002	20	4	5	4	240	27.2	9.14	10.11	4	1
TRUE	High	Master Protein	ProteinCenter:sp_tr_canonical	Q727R0 Ion-translocating oxidoreductase complex subunit E [OS=Desulfovibrio vulgaris (strain Hildenborough / ATCC 29579 / DSM 644 / NCIMB 8303)]	0	17.017	17	3	5	3	223	23.8	8.94	11.64	3	1
TRUE	High	Master Protein	ProteinCenter:sp_tr_canonical	Q72FV7 submitted name: Glutamine ABC transporter, permease protein [OS=Desulfovibrio vulgaris (strain Hildenborough / ATCC 29579 / DSM 644 / NCIMB 8303)]	0	16.823	22	3	5	3	223	24	10.24	15.31	3	1
TRUE	High	Master Protein	ProteinCenter:sp_tr_canonical	Q72D57 submitted name: Uncharacterized protein [OS=Desulfovibrio vulgaris (strain Hildenborough / ATCC 29579 / DSM 644 / NCIMB 8303)]	0	25.662	25	4	5	4	220	23.1	8.6	19.15	4	1
TRUE	High	Master Protein	ProteinCenter:sp_tr_canonical	Q72CT3 submitted name: Riboflavin synthase, alpha subunit [OS=Desulfovibrio vulgaris (strain Hildenborough / ATCC 29579 / DSM 644 / NCIMB 8303)]	0	16.011	18	4	5	4	220	23.6	5.87	7.54	4	1
TRUE	High	Master Protein	ProteinCenter:sp_tr_canonical	Q726H2 submitted name: Nitroreductase family protein [OS=Desulfovibrio vulgaris (strain Hildenborough / ATCC 29579 / DSM 644 / NCIMB 8303)]	0	19.47	15	3	5	3	218	24.8	6.92	13.9	3	1
TRUE	High	Master Protein	ProteinCenter:sp_tr_canonical	Q72EG9 submitted name: Lipoprotein, putative [OS=Desulfovibrio vulgaris (strain Hildenborough / ATCC 29579 / DSM 644 / NCIMB 8303)]	0	25.008	39	5	5	5	211	23.1	7.4	16.99	5	1
TRUE	High	Master Protein	ProteinCenter:sp_tr_canonical	Q726I2 submitted name: Lipoprotein, putative [OS=Desulfovibrio vulgaris (strain Hildenborough / ATCC 29579 / DSM 644 / NCIMB 8303)]	0	27.72	27	4	5	4	206	21.3	7.25	19.48	4	1
TRUE	High	Master Protein	ProteinCenter:sp_tr_canonical	Q728I9 submitted name: Uncharacterized protein [OS=Desulfovibrio vulgaris (strain Hildenborough / ATCC 29579 / DSM 644 / NCIMB 8303)]	0	29.048	24	3	5	3	205	23.3	8.4	18.12	3	1
TRUE	High	Master Protein	ProteinCenter:sp_tr_canonical	Q72BN1 submitted name: Uncharacterized protein [OS=Desulfovibrio vulgaris (strain Hildenborough / ATCC 29579 / DSM 644 / NCIMB 8303)]	0	32.65	38	5	5	5	192	21.3	5.16	17.95	5	1
TRUE	High	Master Protein	ProteinCenter:sp_tr_canonical	Q729Q9 submitted name: Hydrogenase, CooU subunit, putative [OS=Desulfovibrio vulgaris (strain Hildenborough / ATCC 29579 / DSM 644 / NCIMB 8303)]	0	13.558	27	4	5	4	178	19.6	5	12.92	4	1
TRUE	High	Master Protein	ProteinCenter:sp_tr_canonical	Q72CR1 submitted name: Uncharacterized protein [OS=Desulfovibrio vulgaris (strain Hildenborough / ATCC 29579 / DSM 644 / NCIMB 8303)]	0	16.674	32	3	5	3	175	18.4	4.96	16.4	3	1
TRUE	High	Master Protein	ProteinCenter:sp_tr_canonical	Q72G16 Flagellar protein FliL [OS=Desulfovibrio vulgaris (strain Hildenborough / ATCC 29579 / DSM 644 / NCIMB 8303)]	0	19.808	30	4	5	4	171	18.6	9.42	11.59	4	1
TRUE	High	Master Protein	ProteinCenter:sp_tr_canonical	Q72CB0 submitted name: Cell division initiation protein DivIVA [OS=Desulfovibrio vulgaris (strain Hildenborough / ATCC 29579 / DSM 644 / NCIMB 8303)]	0	17.737	28	4	5	4	169	18.6	6.09	15.48	4	1
TRUE	High	Master Protein	ProteinCenter:sp_tr_canonical	Q72DW5 Thioredoxin peroxidase [OS=Desulfovibrio vulgaris (strain Hildenborough / ATCC 29579 / DSM 644 / NCIMB 8303)]	0	26.959	37	3	5	3	159	17.5	6.54	19.13	3	1
TRUE	High	Master Protein	ProteinCenter:sp_tr_canonical	P61452 3-hydroxyacyl-[acyl-carrier-protein] dehydratase FabZ [OS=Desulfovibrio vulgaris (strain Hildenborough / ATCC 29579 / DSM 644 / NCIMB 8303)]	0	12.886	19	3	5	3	154	17.3	8.13	12.8	3	1
TRUE	High	Master Protein	ProteinCenter:sp_tr_canonical	Q728V6 submitted name: Lipoprotein, putative [OS=Desulfovibrio vulgaris (strain Hildenborough / ATCC 29579 / DSM 644 / NCIMB 8303)]	0	32.768	57	4	5	4	150	15.9	5.88	21	4	1
TRUE	High	Master Protein	ProteinCenter:sp_tr_canonical	Q72B47 submitted name: GatB/Yqey family protein [OS=Desulfovibrio vulgaris (strain Hildenborough / ATCC 29579 / DSM 644 / NCIMB 8303)]	0	32.156	42	3	5	3	149	16.4	5.73	20.91	3	1
TRUE	High	Master Protein	ProteinCenter:sp_tr_canonical	Q72EZ5 submitted name: Universal stress protein family [OS=Desulfovibrio vulgaris (strain Hildenborough / ATCC 29579 / DSM 644 / NCIMB 8303)]	0	19.407	29	2	5	2	141	14.8	5.4	19.59	2	1
TRUE	High	Master Protein	ProteinCenter:sp_tr_canonical	P00131 Cytochrome c3 [OS=Desulfovibrio vulgaris (strain Hildenborough / ATCC 29579 / DSM 644 / NCIMB 8303)]	0	17.493	25	3	5	3	129	14	9.01	15.25	3	1
TRUE	High	Master Protein	ProteinCenter:sp_tr_canonical	Q72FF5 submitted name: DNA-binding response regulator [OS=Desulfovibrio vulgaris (strain Hildenborough / ATCC 29579 / DSM 644 / NCIMB 8303)]	0	14.307	29	3	5	3	129	14.6	5.05	14.41	3	1
TRUE	High	Master Protein	ProteinCenter:sp_tr_canonical	Q728A7 submitted name: Uncharacterized protein [OS=Desulfovibrio vulgaris (strain Hildenborough / ATCC 29579 / DSM 644 / NCIMB 8303)]	0	18.874	42	4	5	4	112	12.7	7.12	14.34	4	1
TRUE	High	Master Protein	ProteinCenter:sp_tr_canonical	Q725L4 Nucleoid-associated protein DVU_3199 [OS=Desulfovibrio vulgaris (strain Hildenborough / ATCC 29579 / DSM 644 / NCIMB 8303)]	0	23.008	22	1	5	1	103	11.1	6.76	20.37	1	1
TRUE	High	Master Protein	ProteinCenter:sp_tr_canonical	Q725U5 submitted name: Uncharacterized protein [OS=Desulfovibrio vulgaris (strain Hildenborough / ATCC 29579 / DSM 644 / NCIMB 8303)]	0	22.983	46	3	5	3	91	9.5	5.17	15.41	3	1
TRUE	High	Master Protein	ProteinCenter:sp_tr_canonical	Q72E15 submitted name: DNA-binding protein HU [OS=Desulfovibrio vulgaris (strain Hildenborough / ATCC 29579 / DSM 644 / NCIMB 8303)]	0	16.687	56	3	5	3	91	9.4	9.76	9.88	3	1
TRUE	High	Master Protein	ProteinCenter:sp_tr_canonical	Q72DP6 submitted name: Glutaredoxin, putative [OS=Desulfovibrio vulgaris (strain Hildenborough / ATCC 29579 / DSM 644 / NCIMB 8303)]	0	18.073	48	3	5	3	85	9.6	7.27	13.33	3	1
TRUE	High	Master Protein	ProteinCenter:sp_tr_canonical	Q72CH2 50S ribosomal protein L29 [OS=Desulfovibrio vulgaris (strain Hildenborough / ATCC 29579 / DSM 644 / NCIMB 8303)]	0	20.288	48	3	5	3	61	7.1	9.7	19.3	3	1
TRUE	High	Master Protein	ProteinCenter:sp_tr_canonical	Q72CG2 50S ribosomal protein L30 [OS=Desulfovibrio vulgaris (strain Hildenborough / ATCC 29579 / DSM 644 / NCIMB 8303)]	0	9.501	46	3	5	3	56	6.2	9.89	13.08	3	1
TRUE	High	Master Protein	ProteinCenter:sp_tr_canonical	Q727D4 50S ribosomal protein L33 [OS=Desulfovibrio vulgaris (strain Hildenborough / ATCC 29579 / DSM 644 / NCIMB 8303)]	0	12.974	37	3	5	3	49	5.9	9.94	11.15	3	1
TRUE	High	Master Protein	ProteinCenter:sp_tr_canonical	Q72CD0 DNA polymerase III subunit alpha [OS=Desulfovibrio vulgaris (strain Hildenborough / ATCC 29579 / DSM 644 / NCIMB 8303)]	0	16.116	4	4	4	4	1164	130.5	5.59	10.15	4	1
TRUE	High	Master Protein	ProteinCenter:sp_tr_canonical	Q72AH3 Site-specific DNA-methyltransferase (adenine-specific) [OS=Desulfovibrio vulgaris (strain Hildenborough / ATCC 29579 / DSM 644 / NCIMB 8303)]	0	20.946	7	4	4	4	1158	133.1	5.92	10.91	4	1
TRUE	High	Master Protein	ProteinCenter:sp_tr_canonical	Q72CL7 submitted name: Uncharacterized protein [OS=Desulfovibrio vulgaris (strain Hildenborough / ATCC 29579 / DSM 644 / NCIMB 8303)]	0	14.638	4	4	4	4	1145	122	6.19	7.9	4	1
TRUE	High	Master Protein	ProteinCenter:sp_tr_canonical	Q72BD3 Type I restriction enzyme R Protein [OS=Desulfovibrio vulgaris (strain Hildenborough / ATCC 29579 / DSM 644 / NCIMB 8303)]	0	10.074	5	3	4	3	1099	125.2	6.42	6.45	3	1
TRUE	High	Master Protein	ProteinCenter:sp_tr_canonical	Q72AH5 PglZ domain-containing protein [OS=Desulfovibrio vulgaris (strain Hildenborough / ATCC 29579 / DSM 644 / NCIMB 8303)]	0	21.874	8	4	4	4	832	94.9	5.94	10.71	4	1
TRUE	High	Master Protein	ProteinCenter:sp_tr_canonical	Q72EF6 Histidine kinase [OS=Desulfovibrio vulgaris (strain Hildenborough / ATCC 29579 / DSM 644 / NCIMB 8303)]	0	10.587	12	4	4	4	832	89.2	5.86	2.67	4	1
TRUE	High	Master Protein	ProteinCenter:sp_tr_canonical	Q72EN7 Histidine kinase [OS=Desulfovibrio vulgaris (strain Hildenborough / ATCC 29579 / DSM 644 / NCIMB 8303)]	0	14.012	6	4	4	3	803	88.4	5.62	8.81	4	1
TRUE	High	Master Protein	ProteinCenter:sp_tr_canonical	Q728Y0 Glyco_hydro_57 domain-containing protein [OS=Desulfovibrio vulgaris (strain Hildenborough / ATCC 29579 / DSM 644 / NCIMB 8303)]	0	21.507	7	4	4	4	779	86.2	6.3	15.21	4	1
TRUE	High	Master Protein	ProteinCenter:sp_tr_canonical	Q72BN3 submitted name: ATP-dependent Clp protease, ATP-binding subunit ClpA [OS=Desulfovibrio vulgaris (strain Hildenborough / ATCC 29579 / DSM 644 / NCIMB 8303)]	0	13.524	5	4	4	4	776	84.6	6.35	9.19	4	1
TRUE	High	Master Protein	ProteinCenter:sp_tr_canonical	Q72CN1 submitted name: Membrane protein, putative [OS=Desulfovibrio vulgaris (strain Hildenborough / ATCC 29579 / DSM 644 / NCIMB 8303)]	0	21.599	7	4	4	4	758	83.1	7.61	10.33	4	1
TRUE	High	Master Protein	ProteinCenter:sp_tr_canonical	Q72E42 Histidine kinase [OS=Desulfovibrio vulgaris (strain Hildenborough / ATCC 29579 / DSM 644 / NCIMB 8303)]	0	25.046	9	3	4	3	746	82.4	6.48	13.63	3	1
TRUE	High	Master Protein	ProteinCenter:sp_tr_canonical	Q727C4 Histidine kinase [OS=Desulfovibrio vulgaris (strain Hildenborough / ATCC 29579 / DSM 644 / NCIMB 8303)]	0	23.818	11	4	4	4	733	80.8	8.92	12.77	4	1
TRUE	High	Master Protein	ProteinCenter:sp_tr_canonical	Q72EY4 submitted name: Ech hydrogenase, subunit EchA, putative [OS=Desulfovibrio vulgaris (strain Hildenborough / ATCC 29579 / DSM 644 / NCIMB 8303)]	0	14.303	8	3	4	3	648	69.1	8.31	7.03	3	1
TRUE	High	Master Protein	ProteinCenter:sp_tr_canonical	Q727Q5 submitted name: Heavy metal translocating P-type ATPase [OS=Desulfovibrio vulgaris (strain Hildenborough / ATCC 29579 / DSM 644 / NCIMB 8303)]	0	22.383	11	4	4	4	633	65.9	6.09	13.66	4	1
TRUE	High	Master Protein	ProteinCenter:sp_tr_canonical	Q725L5 DNA polymerase III subunit gamma/tau [OS=Desulfovibrio vulgaris (strain Hildenborough / ATCC 29579 / DSM 644 / NCIMB 8303)]	0	13.554	8	4	4	4	616	66	6.62	8.24	4	1
TRUE	High	Master Protein	ProteinCenter:sp_tr_canonical	Q72BP2 submitted name: Arginine N-succinyltransferase, beta subunit, putative [OS=Desulfovibrio vulgaris (strain Hildenborough / ATCC 29579 / DSM 644 / NCIMB 8303)]	0	22.6	12	4	4	4	580	61.6	5.05	14.68	4	1
TRUE	High	Master Protein	ProteinCenter:sp_tr_canonical	Q72CV4 submitted name: Aldehyde:ferredoxin oxidoreductase, tungsten-containing [OS=Desulfovibrio vulgaris (strain Hildenborough / ATCC 29579 / DSM 644 / NCIMB 8303)]	0	18.441	12	4	4	4	576	60.9	5.54	10.1	4	1
TRUE	High	Master Protein	ProteinCenter:sp_tr_canonical	Q72G32 submitted name: Hydantoinase/oxoprolinase family protein [OS=Desulfovibrio vulgaris (strain Hildenborough / ATCC 29579 / DSM 644 / NCIMB 8303)]	0	19.963	12	3	4	3	570	58.6	5.85	15.14	3	1
TRUE	High	Master Protein	ProteinCenter:sp_tr_canonical	Q726I1 submitted name: Paraquat-inducible protein B [OS=Desulfovibrio vulgaris (strain Hildenborough / ATCC 29579 / DSM 644 / NCIMB 8303)]	0	28.494	14	4	4	4	543	60.2	6.57	15.59	4	1
TRUE	High	Master Protein	ProteinCenter:sp_tr_canonical	Q725P8 submitted name: Sulfatase family protein [OS=Desulfovibrio vulgaris (strain Hildenborough / ATCC 29579 / DSM 644 / NCIMB 8303)]	0	13.855	11	4	4	4	524	57.1	7.27	7.73	4	1
TRUE	High	Master Protein	ProteinCenter:sp_tr_canonical	Q72E57 submitted name: Response regulator [OS=Desulfovibrio vulgaris (strain Hildenborough / ATCC 29579 / DSM 644 / NCIMB 8303)]	0	15.575	8	4	4	4	518	57.8	5.52	8.15	4	1
TRUE	High	Master Protein	ProteinCenter:sp_tr_canonical	Q725Z5 submitted name: Peptidase/PDZ domain protein [OS=Desulfovibrio vulgaris (strain Hildenborough / ATCC 29579 / DSM 644 / NCIMB 8303)]	0	15.465	7	2	4	2	518	54.3	8.57	12.42	2	1
TRUE	High	Master Protein	ProteinCenter:sp_tr_canonical	Q728C1 L-lactate permease [OS=Desulfovibrio vulgaris (strain Hildenborough / ATCC 29579 / DSM 644 / NCIMB 8303)]	0	13.326	8	4	4	4	516	54.4	9.44	11.27	4	1
TRUE	High	Master Protein	ProteinCenter:sp_tr_canonical	Q72B16 Glutamate synthase (NADPH) [OS=Desulfovibrio vulgaris (strain Hildenborough / ATCC 29579 / DSM 644 / NCIMB 8303)]	0	16.588	8	4	4	4	507	54.9	7.56	11.24	4	1
TRUE	High	Master Protein	ProteinCenter:sp_tr_canonical	Q72FE3 Histidine kinase [OS=Desulfovibrio vulgaris (strain Hildenborough / ATCC 29579 / DSM 644 / NCIMB 8303)]	0	23.143	8	2	4	2	496	51.6	5.3	15.8	2	1
TRUE	High	Master Protein	ProteinCenter:sp_tr_canonical	Q72C77 submitted name: Radical SAM domain protein [OS=Desulfovibrio vulgaris (strain Hildenborough / ATCC 29579 / DSM 644 / NCIMB 8303)]	0	16.623	8	3	4	3	491	53.9	5.25	15.68	3	1
TRUE	High	Master Protein	ProteinCenter:sp_tr_canonical	Q72WG8 submitted name: Type III secretion system protein, YopQ family [OS=Desulfovibrio vulgaris (strain Hildenborough / ATCC 29579 / DSM 644 / NCIMB 8303)]	0	18.228	15	3	4	3	484	48.2	5.48	15.59	3	1
TRUE	High	Master Protein	ProteinCenter:sp_tr_canonical	Q72BQ6 submitted name: TPR domain protein [OS=Desulfovibrio vulgaris (strain Hildenborough / ATCC 29579 / DSM 644 / NCIMB 8303)]	0	14.546	8	4	4	4	481	53.2	8.54	7.14	4	1
TRUE	High	Master Protein	ProteinCenter:sp_tr_canonical	Q72EZ4 submitted name: Cardiolipin synthetase [OS=Desulfovibrio vulgaris (strain Hildenborough / ATCC 29579 / DSM 644 / NCIMB 8303)]	0	12.4	8	3	4	3	481	53.8	9.5	8.68	3	1
TRUE	High	Master Protein	ProteinCenter:sp_tr_canonical	Q72FV3 submitted name: Sigma-54 dependent transcriptional regulator/response regulator [OS=Desulfovibrio vulgaris (strain Hildenborough / ATCC 29579 / DSM 644 / NCIMB 8303)]	0	10.49	7	3	4	3	476	52.5	5.86	9	3	1
TRUE	High	Master Protein	ProteinCenter:sp_tr_canonical	Q72B56 submitted name: Iron-sulfur cluster-binding protein [OS=Desulfovibrio vulgaris (strain Hildenborough / ATCC 29579 / DSM 644 / NCIMB 8303)]	0	13.602	8	4	4	4	475	52.6	8.98	9.89	4	1
TRUE	High	Master Protein	ProteinCenter:sp_tr_canonical	Q72EH9 submitted name: Carbon starvation protein A, putative [OS=Desulfovibrio vulgaris (strain Hildenborough / ATCC 29579 / DSM 644 / NCIMB 8303)]	0	12.855	7	3	4	3	473	50.8	8.68	11.99	3	1
TRUE	High	Master Protein	ProteinCenter:sp_tr_canonical	Q72E48 BPL_N domain-containing protein [OS=Desulfovibrio vulgaris (strain Hildenborough / ATCC 29579 / DSM 644 / NCIMB 8303)]	0	17.313	14	3	4	3	453	49	6.71	13.69	3	1
TRUE	High	Master Protein	ProteinCenter:sp_tr_canonical	Q72C97 submitted name: Uncharacterized protein [OS=Desulfovibrio vulgaris (strain Hildenborough / ATCC 29579 / DSM 644 / NCIMB 8303)]	0	16.258	11	4	4	4	442	49.5	5.58	8.62	4	1
TRUE	High	Master Protein	ProteinCenter:sp_tr_canonical	Q72DP2 Murein hydrolase A [OS=Desulfovibrio vulgaris (strain Hildenborough / ATCC 29579 / DSM 644 / NCIMB 8303)]	0	18.406	18	4	4	4	424	45.4	9.29	10.15	4	1
TRUE	High	Master Protein	ProteinCenter:sp_tr_canonical	Q72F87 submitted name: Exopolysaccharide biosynthesis protein, putative [OS=Desulfovibrio vulgaris (strain Hildenborough / ATCC 29579 / DSM 644 / NCIMB 8303)]	0	13.467	9	4	4	4	421	48.2	8.65	7.44	4	1
TRUE	High	Master Protein	ProteinCenter:sp_tr_canonical	Q72DR3 1-deoxy-D-xylulose 5-phosphate reductoisomerase [OS=Desulfovibrio vulgaris (strain Hildenborough / ATCC 29579 / DSM 644 / NCIMB 8303)]	0	16.704	12	3	4	3	408	43.6	6.48	11.34	3	1
TRUE	High	Master Protein	ProteinCenter:sp_tr_canonical	Q72EM8 submitted name: High-affinity branched-chain amino acid ABC transporter, permease protein [OS=Desulfovibrio vulgaris (strain Hildenborough / ATCC 29579 / DSM 644 / NCIMB 8303)]	0	20.987	7	3	4	3	407	43.9	9.25	14.05	3	1
TRUE	High	Master Protein	ProteinCenter:sp_tr_canonical	Q725S1 Coenzyme A biosynthesis bifunctional protein CoaBC [OS=Desulfovibrio vulgaris (strain Hildenborough / ATCC 29579 / DSM 644 / NCIMB 8303)]	0	14.518	11	3	4	3	404	43.1	6.73	11.36	3	1
TRUE	High	Master Protein	ProteinCenter:sp_tr_canonical	Q72C30 Bifunctional enzyme IspD/IspF [OS=Desulfovibrio vulgaris (strain Hildenborough / ATCC 29579 / DSM 644 / NCIMB 8303)]	0	16.414	13	4	4	4	395	41.7	6.37	11.25	4	1
TRUE	High	Master Protein	ProteinCenter:sp_tr_canonical	Q728W5 submitted name: Uncharacterized protein [OS=Desulfovibrio vulgaris (strain Hildenborough / ATCC 29579 / DSM 644 / NCIMB 8303)]	0	15.543	11	4	4	4	395	43.6	5.94	7.52	4	1
TRUE	High	Master Protein	ProteinCenter:sp_tr_canonical	Q726U6 submitted name: Aminotransferase, DegT/DnrJ/EryC1/StrS family [OS=Desulfovibrio vulgaris (strain Hildenborough / ATCC 29579 / DSM 644 / NCIMB 8303)]	0	15.864	14	3	4	3	392	42.7	6.2	9.91	3	1
TRUE	High	Master Protein	ProteinCenter:sp_tr_canonical	Q72WM0 submitted name: GtrA family protein, selenocysteine-containing [OS=Desulfovibrio vulgaris (strain Hildenborough / ATCC 29579 / DSM 644 / NCIMB 8303)]	0	15.29	11	4	4	4	385	42.1	9.2	9.75	4	1
TRUE	High	Master Protein	ProteinCenter:sp_tr_canonical	Q726V4 submitted name: Conserved domain protein [OS=Desulfovibrio vulgaris (strain Hildenborough / ATCC 29579 / DSM 644 / NCIMB 8303)]	0	22.778	15	3	4	3	382	42.5	5.59	17.22	3	1
TRUE	High	Master Protein	ProteinCenter:sp_tr_canonical	Q72DH4 Alanine racemase [OS=Desulfovibrio vulgaris (strain Hildenborough / ATCC 29579 / DSM 644 / NCIMB 8303)]	0	24.343	22	4	4	4	376	39.4	7.88	16.54	4	1
TRUE	High	Master Protein	ProteinCenter:sp_tr_canonical	Q72BT2 submitted name: Uncharacterized protein [OS=Desulfovibrio vulgaris (strain Hildenborough / ATCC 29579 / DSM 644 / NCIMB 8303)]	0	18.134	13	3	4	3	376	39.5	5.58	15.13	3	1
TRUE	High	Master Protein	ProteinCenter:sp_tr_canonical	Q72E53 Queuine tRNA-ribosyltransferase [OS=Desulfovibrio vulgaris (strain Hildenborough / ATCC 29579 / DSM 644 / NCIMB 8303)]	0	15.899	9	2	4	2	375	41.2	7.49	11.58	2	1
TRUE	High	Master Protein	ProteinCenter:sp_tr_canonical	Q72WI3 submitted name: Type III secretion target, YopN family [OS=Desulfovibrio vulgaris (strain Hildenborough / ATCC 29579 / DSM 644 / NCIMB 8303)]	0	18.93	21	4	4	4	374	40.3	4.7	10.91	4	1
TRUE	High	Master Protein	ProteinCenter:sp_tr_canonical	Q72WM2 submitted name: Membrane protein, putative [OS=Desulfovibrio vulgaris (strain Hildenborough / ATCC 29579 / DSM 644 / NCIMB 8303)]	0	16.155	7	3	4	3	374	42	9.8	9.59	3	1
TRUE	High	Master Protein	ProteinCenter:sp_tr_canonical	Q72EK7 Alanine dehydrogenase [OS=Desulfovibrio vulgaris (strain Hildenborough / ATCC 29579 / DSM 644 / NCIMB 8303)]	0	17.143	11	2	4	2	370	38.7	6.23	9.56	2	1
TRUE	High	Master Protein	ProteinCenter:sp_tr_canonical	Q727F1 Dual-specificity RNA methyltransferase RlmN [OS=Desulfovibrio vulgaris (strain Hildenborough / ATCC 29579 / DSM 644 / NCIMB 8303)]	0	16.361	11	3	4	3	364	40.4	7.36	13.22	3	1
TRUE	High	Master Protein	ProteinCenter:sp_tr_canonical	Q72D77 submitted name: CBS domain protein [OS=Desulfovibrio vulgaris (strain Hildenborough / ATCC 29579 / DSM 644 / NCIMB 8303)]	0	19.613	14	4	4	4	354	38.8	5.53	11.5	4	1
TRUE	High	Master Protein	ProteinCenter:sp_tr_canonical	Q725Q9 Methionyl-tRNA formyltransferase [OS=Desulfovibrio vulgaris (strain Hildenborough / ATCC 29579 / DSM 644 / NCIMB 8303)]	0	14.213	14	2	4	2	330	35.2	5.92	13.95	2	1
TRUE	High	Master Protein	ProteinCenter:sp_tr_canonical	Q72C72 submitted name: D-isomer specific 2-hydroxyacid dehydrogenase family protein [OS=Desulfovibrio vulgaris (strain Hildenborough / ATCC 29579 / DSM 644 / NCIMB 8303)]	0	22.675	22	3	4	3	326	35	6.62	15.99	3	1
TRUE	High	Master Protein	ProteinCenter:sp_tr_canonical	Q72FQ6 Thiamine-monophosphate kinase [OS=Desulfovibrio vulgaris (strain Hildenborough / ATCC 29579 / DSM 644 / NCIMB 8303)]	0	19.558	16	3	4	3	323	34.1	4.84	14.49	3	1
TRUE	High	Master Protein	ProteinCenter:sp_tr_canonical	Q72AT8 PpiC domain-containing protein [OS=Desulfovibrio vulgaris (strain Hildenborough / ATCC 29579 / DSM 644 / NCIMB 8303)]	0	25.175	23	4	4	4	312	33.4	4.98	13.62	4	1
TRUE	High	Master Protein	ProteinCenter:sp_tr_canonical	Q72WT4 submitted name: Universal stress protein family [OS=Desulfovibrio vulgaris (strain Hildenborough / ATCC 29579 / DSM 644 / NCIMB 8303)]	0	11.474	8	2	4	2	311	33.8	8.7	10.64	2	1
TRUE	High	Master Protein	ProteinCenter:sp_tr_canonical	Q727C3 submitted name: Uncharacterized protein [OS=Desulfovibrio vulgaris (strain Hildenborough / ATCC 29579 / DSM 644 / NCIMB 8303)]	0	13.669	23	3	4	3	308	32.3	7.24	12.13	3	1
TRUE	High	Master Protein	ProteinCenter:sp_tr_canonical	Q725V9 Dihydroorotate dehydrogenase [OS=Desulfovibrio vulgaris (strain Hildenborough / ATCC 29579 / DSM 644 / NCIMB 8303)]	0	17.541	16	3	4	3	307	32.3	5.53	15.42	3	1
TRUE	High	Master Protein	ProteinCenter:sp_tr_canonical	Q72FP6 submitted name: Oligopeptide/dipeptide ABC transporter, permease protein [OS=Desulfovibrio vulgaris (strain Hildenborough / ATCC 29579 / DSM 644 / NCIMB 8303)]	0	11.885	9	4	4	4	306	33.5	9.42	8.09	4	1
TRUE	High	Master Protein	ProteinCenter:sp_tr_canonical	Q726T9 submitted name: Conserved domain protein [OS=Desulfovibrio vulgaris (strain Hildenborough / ATCC 29579 / DSM 644 / NCIMB 8303)]	0	22.591	23	4	4	4	302	33.7	8.63	14.43	4	1
TRUE	High	Master Protein	ProteinCenter:sp_tr_canonical	Q72C43 Flagellin [OS=Desulfovibrio vulgaris (strain Hildenborough / ATCC 29579 / DSM 644 / NCIMB 8303)]	0	16.335	15	3	4	2	298	31.6	5.2	13.22	3	1
TRUE	High	Master Protein	ProteinCenter:sp_tr_canonical	Q726F9 submitted name: Signal peptide peptidase SppA, 36K type [OS=Desulfovibrio vulgaris (strain Hildenborough / ATCC 29579 / DSM 644 / NCIMB 8303)]	0	16.138	22	4	4	4	296	31.8	8.35	7.33	4	1
TRUE	High	Master Protein	ProteinCenter:sp_tr_canonical	Q727Q8 Ion-translocating oxidoreductase complex subunit B [OS=Desulfovibrio vulgaris (strain Hildenborough / ATCC 29579 / DSM 644 / NCIMB 8303)]	0	23.514	18	4	4	4	295	30.9	5.22	14.19	4	1
TRUE	High	Master Protein	ProteinCenter:sp_tr_canonical	Q72D93 TVP38/TMEM64 family membrane protein [OS=Desulfovibrio vulgaris (strain Hildenborough / ATCC 29579 / DSM 644 / NCIMB 8303)]	0	23.348	21	4	4	4	294	31.6	9.73	13.11	4	1
TRUE	High	Master Protein	ProteinCenter:sp_tr_canonical	Q72DD2 Methylenetetrahydrofolate reductase [OS=Desulfovibrio vulgaris (strain Hildenborough / ATCC 29579 / DSM 644 / NCIMB 8303)]	0	17.015	14	4	4	4	291	32	5.69	11.98	4	1
TRUE	High	Master Protein	ProteinCenter:sp_tr_canonical	Q72G08 4-hydroxy-3-methylbut-2-enyl diphosphate reductase [OS=Desulfovibrio vulgaris (strain Hildenborough / ATCC 29579 / DSM 644 / NCIMB 8303)]	0	15.303	15	4	4	4	290	31.5	5.86	9.88	4	1
TRUE	High	Master Protein	ProteinCenter:sp_tr_canonical	Q729A4 Pantothenate synthetase [OS=Desulfovibrio vulgaris (strain Hildenborough / ATCC 29579 / DSM 644 / NCIMB 8303)]	0	17.305	20	3	4	3	283	31.3	6.61	10.02	3	1
TRUE	High	Master Protein	ProteinCenter:sp_tr_canonical	Q72E11 Glutamate racemase [OS=Desulfovibrio vulgaris (strain Hildenborough / ATCC 29579 / DSM 644 / NCIMB 8303)]	0	18.632	13	2	4	2	282	30.3	6.64	11.02	2	1
TRUE	High	Master Protein	ProteinCenter:sp_tr_canonical	Q728X5 Phosphate-binding protein [OS=Desulfovibrio vulgaris (strain Hildenborough / ATCC 29579 / DSM 644 / NCIMB 8303)]	0	21.053	20	3	4	3	270	28.5	8.7	15.09	3	1
TRUE	High	Master Protein	ProteinCenter:sp_tr_canonical	Q72BP5 Znf/thioredoxin_put domain-containing protein [OS=Desulfovibrio vulgaris (strain Hildenborough / ATCC 29579 / DSM 644 / NCIMB 8303)]	0	26.693	34	4	4	4	262	28.2	8.48	15.74	4	1
TRUE	High	Master Protein	ProteinCenter:sp_tr_canonical	Q72DQ4 submitted name: Fumarylacetoacetate hydrolase family protein [OS=Desulfovibrio vulgaris (strain Hildenborough / ATCC 29579 / DSM 644 / NCIMB 8303)]	0	20.338	16	2	4	2	259	27.9	4.86	13.39	2	1
TRUE	High	Master Protein	ProteinCenter:sp_tr_canonical	Q72EU7 Tryptophan synthase alpha chain [OS=Desulfovibrio vulgaris (strain Hildenborough / ATCC 29579 / DSM 644 / NCIMB 8303)]	0	31.367	40	4	4	4	257	27.3	5.05	18.68	4	1
TRUE	High	Master Protein	ProteinCenter:sp_tr_canonical	Q729W8 submitted name: Chemotaxis protein MotA [OS=Desulfovibrio vulgaris (strain Hildenborough / ATCC 29579 / DSM 644 / NCIMB 8303)]	0	19.489	17	3	4	3	253	27.3	9.45	15.51	3	1
TRUE	High	Master Protein	ProteinCenter:sp_tr_canonical	Q72A55 5'-nucleotidase SurE [OS=Desulfovibrio vulgaris (strain Hildenborough / ATCC 29579 / DSM 644 / NCIMB 8303)]	0	24.908	26	4	4	4	250	27.1	6.16	16.38	4	1
TRUE	High	Master Protein	ProteinCenter:sp_tr_canonical	Q72BF1 Ribosomal RNA small subunit methyltransferase E [OS=Desulfovibrio vulgaris (strain Hildenborough / ATCC 29579 / DSM 644 / NCIMB 8303)]	0	16.366	26	3	4	3	249	27.4	6.3	7.28	3	1
TRUE	High	Master Protein	ProteinCenter:sp_tr_canonical	Q728G3 submitted name: Uncharacterized protein [OS=Desulfovibrio vulgaris (strain Hildenborough / ATCC 29579 / DSM 644 / NCIMB 8303)]	0	23.564	18	3	4	3	246	27	6.29	15.89	3	1
TRUE	High	Master Protein	ProteinCenter:sp_tr_canonical	Q72EI9 submitted name: Molybdopterin-guanine dinucleotide biosynthesis protein B, putative [OS=Desulfovibrio vulgaris (strain Hildenborough / ATCC 29579 / DSM 644 / NCIMB 8303)]	0	11.785	15	4	4	4	246	25.9	6.3	6.97	4	1
TRUE	High	Master Protein	ProteinCenter:sp_tr_canonical	Q729U4 Flavin-dependent thymidylate synthase [OS=Desulfovibrio vulgaris (strain Hildenborough / ATCC 29579 / DSM 644 / NCIMB 8303)]	0	15.04	16	3	4	3	245	27.6	7.46	12.33	3	1
TRUE	High	Master Protein	ProteinCenter:sp_tr_canonical	Q72FV8 submitted name: Glutamine ABC transporter, ATP-binding protein [OS=Desulfovibrio vulgaris (strain Hildenborough / ATCC 29579 / DSM 644 / NCIMB 8303)]	0	23.953	22	3	4	3	244	27.1	6.54	14.9	3	1
TRUE	High	Master Protein	ProteinCenter:sp_tr_canonical	Q72DI9 submitted name: GGDEF domain protein [OS=Desulfovibrio vulgaris (strain Hildenborough / ATCC 29579 / DSM 644 / NCIMB 8303)]	0	11.758	15	4	4	4	243	27.3	6.32	4.37	4	1
TRUE	High	Master Protein	ProteinCenter:sp_tr_canonical	Q72BK8 submitted name: ABC transporter, ATP-binding protein [OS=Desulfovibrio vulgaris (strain Hildenborough / ATCC 29579 / DSM 644 / NCIMB 8303)]	0	13.334	20	3	4	3	241	26.6	7.17	7.23	3	1
TRUE	High	Master Protein	ProteinCenter:sp_tr_canonical	Q726K8 submitted name: TolQ protein [OS=Desulfovibrio vulgaris (strain Hildenborough / ATCC 29579 / DSM 644 / NCIMB 8303)]	0	28.335	19	3	4	3	230	24.6	9.85	17.31	3	1
TRUE	High	Master Protein	ProteinCenter:sp_tr_canonical	Q72F28 submitted name: Amino acid ABC transporter, permease protein, His/Glu/Gln/Arg/opine family [OS=Desulfovibrio vulgaris (strain Hildenborough / ATCC 29579 / DSM 644 / NCIMB 8303)]	0	19.227	18	3	4	3	225	24.5	9.51	11.92	3	1
TRUE	High	Master Protein	ProteinCenter:sp_tr_canonical	Q72C09 Phosphate-specific transport system accessory protein PhoU [OS=Desulfovibrio vulgaris (strain Hildenborough / ATCC 29579 / DSM 644 / NCIMB 8303)]	0	11.424	17	2	4	2	225	25.2	4.7	8.25	2	1
TRUE	High	Master Protein	ProteinCenter:sp_tr_canonical	Q72D82 Heme exporter protein C [OS=Desulfovibrio vulgaris (strain Hildenborough / ATCC 29579 / DSM 644 / NCIMB 8303)]	0	9.842	9	3	4	3	224	25	9.52	7.02	3	1
TRUE	High	Master Protein	ProteinCenter:sp_tr_canonical	Q72BK9 submitted name: Uncharacterized protein [OS=Desulfovibrio vulgaris (strain Hildenborough / ATCC 29579 / DSM 644 / NCIMB 8303)]	0	15.889	24	4	4	4	214	23.2	8.13	10.78	4	1
TRUE	High	Master Protein	ProteinCenter:sp_tr_canonical	Q72DM9 Guanylate kinase [OS=Desulfovibrio vulgaris (strain Hildenborough / ATCC 29579 / DSM 644 / NCIMB 8303)]	0	6.009	15	3	4	3	207	23.7	5.76	7.28	3	1
TRUE	High	Master Protein	ProteinCenter:sp_tr_canonical	Q726I0 submitted name: Lipoprotein, putative [OS=Desulfovibrio vulgaris (strain Hildenborough / ATCC 29579 / DSM 644 / NCIMB 8303)]	0	19.298	27	4	4	4	205	21.6	6.79	11.69	4	1
TRUE	High	Master Protein	ProteinCenter:sp_tr_canonical	Q72G28 submitted name: Isochorismatase family protein [OS=Desulfovibrio vulgaris (strain Hildenborough / ATCC 29579 / DSM 644 / NCIMB 8303)]	0	17.987	22	3	4	3	204	21.4	5.6	10.28	3	1
TRUE	High	Master Protein	ProteinCenter:sp_tr_canonical	Q72D84 TPR_REGION domain-containing protein [OS=Desulfovibrio vulgaris (strain Hildenborough / ATCC 29579 / DSM 644 / NCIMB 8303)]	0	11.971	26	4	4	4	198	21.7	6.54	7.76	4	1
TRUE	High	Master Protein	ProteinCenter:sp_tr_canonical	Q728Z2 submitted name: Uncharacterized protein [OS=Desulfovibrio vulgaris (strain Hildenborough / ATCC 29579 / DSM 644 / NCIMB 8303)]	0	14.943	10	3	4	3	197	22.3	4.83	13.28	3	1
TRUE	High	Master Protein	ProteinCenter:sp_tr_canonical	Q728F1 submitted name: Uncharacterized protein [OS=Desulfovibrio vulgaris (strain Hildenborough / ATCC 29579 / DSM 644 / NCIMB 8303)]	0	12.281	22	2	4	2	193	22.7	6.58	9.97	2	1
TRUE	High	Master Protein	ProteinCenter:sp_tr_canonical	Q725S2 submitted name: Lipoprotein, putative [OS=Desulfovibrio vulgaris (strain Hildenborough / ATCC 29579 / DSM 644 / NCIMB 8303)]	0	12.233	19	4	4	4	189	20	5.54	7.69	4	1
TRUE	High	Master Protein	ProteinCenter:sp_tr_canonical	Q72EB8 Phosphoesterase [OS=Desulfovibrio vulgaris (strain Hildenborough / ATCC 29579 / DSM 644 / NCIMB 8303)]	0	23.985	28	4	4	4	188	20.7	5.66	12.43	4	1
TRUE	High	Master Protein	ProteinCenter:sp_tr_canonical	Q72FI6 submitted name: Uncharacterized protein [OS=Desulfovibrio vulgaris (strain Hildenborough / ATCC 29579 / DSM 644 / NCIMB 8303)]	0	31.434	32	3	4	3	176	20.4	5.01	18.73	3	1
TRUE	High	Master Protein	ProteinCenter:sp_tr_canonical	Q72BR6 Ferritin [OS=Desulfovibrio vulgaris (strain Hildenborough / ATCC 29579 / DSM 644 / NCIMB 8303)]	0	28.072	36	4	4	4	169	19.5	4.92	17.17	4	1
TRUE	High	Master Protein	ProteinCenter:sp_tr_canonical	Q72EF2 Acetolactate synthase [OS=Desulfovibrio vulgaris (strain Hildenborough / ATCC 29579 / DSM 644 / NCIMB 8303)]	0	18.646	23	4	4	4	159	17.5	5.21	13.49	4	1
TRUE	High	Master Protein	ProteinCenter:sp_tr_canonical	Q729C3 submitted name: Lipoprotein, putative [OS=Desulfovibrio vulgaris (strain Hildenborough / ATCC 29579 / DSM 644 / NCIMB 8303)]	0	27.144	32	3	4	3	152	15.6	8.5	16.82	3	1
TRUE	High	Master Protein	ProteinCenter:sp_tr_canonical	Q726Z0 submitted name: Response regulator [OS=Desulfovibrio vulgaris (strain Hildenborough / ATCC 29579 / DSM 644 / NCIMB 8303)]	0	24.34	42	4	4	4	151	17	5.02	13.15	4	1
TRUE	High	Master Protein	ProteinCenter:sp_tr_canonical	Q72AT0 submitted name: CBS domain protein [OS=Desulfovibrio vulgaris (strain Hildenborough / ATCC 29579 / DSM 644 / NCIMB 8303)]	0	10.402	20	2	4	2	150	16.2	5.88	7.91	2	1
TRUE	High	Master Protein	ProteinCenter:sp_tr_canonical	Q72CN9 MlaD domain-containing protein [OS=Desulfovibrio vulgaris (strain Hildenborough / ATCC 29579 / DSM 644 / NCIMB 8303)]	0	17.557	43	4	4	4	148	15.6	5.29	13.58	4	1
TRUE	High	Master Protein	ProteinCenter:sp_tr_canonical	Q72BQ4 submitted name: Ribose 5-phosphate isomerase, putative [OS=Desulfovibrio vulgaris (strain Hildenborough / ATCC 29579 / DSM 644 / NCIMB 8303)]	0	19.193	24	3	4	3	147	15.9	6.77	13.1	3	1
TRUE	High	Master Protein	ProteinCenter:sp_tr_canonical	Q729M7 submitted name: Uncharacterized protein [OS=Desulfovibrio vulgaris (strain Hildenborough / ATCC 29579 / DSM 644 / NCIMB 8303)]	0	10.826	17	2	4	2	140	16.1	8.16	7.3	2	1
TRUE	High	Master Protein	ProteinCenter:sp_tr_canonical	Q72D78 submitted name: Cytochrome c-type biogenesis protein CcmE [OS=Desulfovibrio vulgaris (strain Hildenborough / ATCC 29579 / DSM 644 / NCIMB 8303)]	0	20.313	39	3	4	3	137	14.9	8.97	13.32	3	1
TRUE	High	Master Protein	ProteinCenter:sp_tr_canonical	Q729B1 submitted name: Heat shock protein, Hsp20 family [OS=Desulfovibrio vulgaris (strain Hildenborough / ATCC 29579 / DSM 644 / NCIMB 8303)]	0	12.354	26	3	4	3	136	15.4	8.46	9.91	3	1
TRUE	High	Master Protein	ProteinCenter:sp_tr_canonical	Q72BL7 Ribosomal silencing factor RsfS [OS=Desulfovibrio vulgaris (strain Hildenborough / ATCC 29579 / DSM 644 / NCIMB 8303)]	0	18.084	38	3	4	3	134	14.9	5.14	12.33	3	1
TRUE	High	Master Protein	ProteinCenter:sp_tr_canonical	Q72BE4 submitted name: Uncharacterized protein [OS=Desulfovibrio vulgaris (strain Hildenborough / ATCC 29579 / DSM 644 / NCIMB 8303)]	0	13.984	33	2	4	2	131	14.4	6.37	14.31	2	1
TRUE	High	Master Protein	ProteinCenter:sp_tr_canonical	Q72EF8 submitted name: Endoribonuclease, L-PSP family [OS=Desulfovibrio vulgaris (strain Hildenborough / ATCC 29579 / DSM 644 / NCIMB 8303)]	0	9.377	17	1	4	1	127	13.5	5.4	7.42	1	1
TRUE	High	Master Protein	ProteinCenter:sp_tr_canonical	Q725V5 submitted name: Conserved domain protein [OS=Desulfovibrio vulgaris (strain Hildenborough / ATCC 29579 / DSM 644 / NCIMB 8303)]	0	29.667	42	4	4	4	126	13.3	7.75	17.8	4	1
TRUE	High	Master Protein	ProteinCenter:sp_tr_canonical	Q72FS5 submitted name: Response regulator [OS=Desulfovibrio vulgaris (strain Hildenborough / ATCC 29579 / DSM 644 / NCIMB 8303)]	0	20.614	25	3	4	3	126	14.1	4.96	11.89	3	1
TRUE	High	Master Protein	ProteinCenter:sp_tr_canonical	Q72FH2 submitted name: MTH1175-like domain family protein [OS=Desulfovibrio vulgaris (strain Hildenborough / ATCC 29579 / DSM 644 / NCIMB 8303)]	0	16.057	36	4	4	4	125	13.4	6.42	9.55	4	1
TRUE	High	Master Protein	ProteinCenter:sp_tr_canonical	Q72BI5 LapA_dom domain-containing protein [OS=Desulfovibrio vulgaris (strain Hildenborough / ATCC 29579 / DSM 644 / NCIMB 8303)]	0	10.471	24	3	4	3	123	14.1	9.92	9.42	3	1
TRUE	High	Master Protein	ProteinCenter:sp_tr_canonical	Q72WH3 submitted name: Uncharacterized protein [OS=Desulfovibrio vulgaris (strain Hildenborough / ATCC 29579 / DSM 644 / NCIMB 8303)]	0	13.304	24	2	4	2	121	12.9	4.7	13.31	2	1
TRUE	High	Master Protein	ProteinCenter:sp_tr_canonical	Q729B0 submitted name: Heat shock protein, Hsp20 family [OS=Desulfovibrio vulgaris (strain Hildenborough / ATCC 29579 / DSM 644 / NCIMB 8303)]	0	8.117	19	2	4	2	117	13	4.83	11.41	2	1
TRUE	High	Master Protein	ProteinCenter:sp_tr_canonical	Q72BG0 Protein-export membrane protein SecG [OS=Desulfovibrio vulgaris (strain Hildenborough / ATCC 29579 / DSM 644 / NCIMB 8303)]	0	22.187	26	2	4	2	116	11.9	5.78	17.27	2	1
TRUE	High	Master Protein	ProteinCenter:sp_tr_canonical	Q72CG9 50S ribosomal protein L24 [OS=Desulfovibrio vulgaris (strain Hildenborough / ATCC 29579 / DSM 644 / NCIMB 8303)]	0.001	3.419	21	3	4	3	107	12.3	9.89	1.73	3	1
TRUE	High	Master Protein	ProteinCenter:sp_tr_canonical	Q72C76 submitted name: Uncharacterized protein [OS=Desulfovibrio vulgaris (strain Hildenborough / ATCC 29579 / DSM 644 / NCIMB 8303)]	0	18.63	53	4	4	4	100	10.7	5.15	13.85	4	1
TRUE	High	Master Protein	ProteinCenter:sp_tr_canonical	Q725X4 submitted name: Uncharacterized protein [OS=Desulfovibrio vulgaris (strain Hildenborough / ATCC 29579 / DSM 644 / NCIMB 8303)]	0	9.278	13	2	4	2	97	10.3	10.96	4.29	2	1
TRUE	High	Master Protein	ProteinCenter:sp_tr_canonical	Q72C14 Peptidylprolyl isomerase [OS=Desulfovibrio vulgaris (strain Hildenborough / ATCC 29579 / DSM 644 / NCIMB 8303)]	0	16.547	37	3	4	3	94	10.2	5.92	12.97	3	1
TRUE	High	Master Protein	ProteinCenter:sp_tr_canonical	Q729C1 submitted name: RNA-binding protein [OS=Desulfovibrio vulgaris (strain Hildenborough / ATCC 29579 / DSM 644 / NCIMB 8303)]	0	25.347	65	2	4	2	88	9.6	5.45	15.36	2	1
TRUE	High	Master Protein	ProteinCenter:sp_tr_canonical	Q727D3 Protein translocase subunit SecE [OS=Desulfovibrio vulgaris (strain Hildenborough / ATCC 29579 / DSM 644 / NCIMB 8303)]	0	22.29	33	3	4	3	83	9.2	7.25	11.79	3	1
TRUE	High	Master Protein	ProteinCenter:sp_tr_canonical	P62229 30S ribosomal protein S16 [OS=Desulfovibrio vulgaris (strain Hildenborough / ATCC 29579 / DSM 644 / NCIMB 8303)]	0	19.831	56	4	4	4	79	9.1	10.07	14.01	4	1
TRUE	High	Master Protein	ProteinCenter:sp_tr_canonical	Q728R7 50S ribosomal protein L35 [OS=Desulfovibrio vulgaris (strain Hildenborough / ATCC 29579 / DSM 644 / NCIMB 8303)]	0	19.922	37	2	4	2	65	7.5	12.19	15.23	2	1
TRUE	High	Master Protein	ProteinCenter:sp_tr_canonical	Q72CG7 30S ribosomal protein S14 type Z [OS=Desulfovibrio vulgaris (strain Hildenborough / ATCC 29579 / DSM 644 / NCIMB 8303)]	0	9.333	39	3	4	3	61	7.1	11.41	6.96	3	1
TRUE	High	Master Protein	ProteinCenter:sp_tr_canonical	Q729B9 submitted name: Sensory box/GGDEF domain/EAL domain protein [OS=Desulfovibrio vulgaris (strain Hildenborough / ATCC 29579 / DSM 644 / NCIMB 8303)]	0	13.634	4	3	3	3	1413	155.6	6.15	5.76	3	1
TRUE	High	Master Protein	ProteinCenter:sp_tr_canonical	Q72WK2 Histidine kinase [OS=Desulfovibrio vulgaris (strain Hildenborough / ATCC 29579 / DSM 644 / NCIMB 8303)]	0	13.615	3	2	3	2	1037	113.5	5.66	6.83	2	1
TRUE	High	Master Protein	ProteinCenter:sp_tr_canonical	Q729D9 Histidine kinase [OS=Desulfovibrio vulgaris (strain Hildenborough / ATCC 29579 / DSM 644 / NCIMB 8303)]	0	21.233	5	3	3	3	1035	112.7	5.62	9.78	3	1
TRUE	High	Master Protein	ProteinCenter:sp_tr_canonical	Q72AD4 PDDEXK_1 domain-containing protein [OS=Desulfovibrio vulgaris (strain Hildenborough / ATCC 29579 / DSM 644 / NCIMB 8303)]	0	14.439	7	3	3	3	984	111.7	6.39	8.86	3	1
TRUE	High	Master Protein	ProteinCenter:sp_tr_canonical	Q72BI3 submitted name: PolyA polymerase family protein [OS=Desulfovibrio vulgaris (strain Hildenborough / ATCC 29579 / DSM 644 / NCIMB 8303)]	0	11.864	4	2	3	2	904	100.3	5.92	8.86	2	1
TRUE	High	Master Protein	ProteinCenter:sp_tr_canonical	Q72EJ3 CoA_binding domain-containing protein [OS=Desulfovibrio vulgaris (strain Hildenborough / ATCC 29579 / DSM 644 / NCIMB 8303)]	0	11.808	9	3	3	3	797	85.4	5.58	6.97	3	1
TRUE	High	Master Protein	ProteinCenter:sp_tr_canonical	Q3V888 Flagellar biosynthesis protein FlhA [OS=Desulfovibrio vulgaris (strain Hildenborough / ATCC 29579 / DSM 644 / NCIMB 8303)]	0	7.255	3	2	3	2	703	75.9	5.25	3.07	2	1
TRUE	High	Master Protein	ProteinCenter:sp_tr_canonical	Q72WI5 submitted name: Type III secretion inner membrane protein, HrcV family [OS=Desulfovibrio vulgaris (strain Hildenborough / ATCC 29579 / DSM 644 / NCIMB 8303)]	0	11.704	8	3	3	3	697	76	6.83	6.04	3	1
TRUE	High	Master Protein	ProteinCenter:sp_tr_canonical	Q728U2 submitted name: Penicillin-binding protein [OS=Desulfovibrio vulgaris (strain Hildenborough / ATCC 29579 / DSM 644 / NCIMB 8303)]	0	10.477	4	3	3	3	690	76.4	9.48	7.05	3	1
TRUE	High	Master Protein	ProteinCenter:sp_tr_canonical	Q72B66 submitted name: Pyridine nucleotide-disulfide oxidoreductase [OS=Desulfovibrio vulgaris (strain Hildenborough / ATCC 29579 / DSM 644 / NCIMB 8303)]	0	11.302	5	2	3	2	673	73.5	6.49	9.62	2	1
TRUE	High	Master Protein	ProteinCenter:sp_tr_canonical	Q729P8 submitted name: Glutathione-regulated potassium-efflux system protein KefB, putative [OS=Desulfovibrio vulgaris (strain Hildenborough / ATCC 29579 / DSM 644 / NCIMB 8303)]	0	15.927	9	3	3	3	672	70.8	6.33	8.16	3	1
TRUE	High	Master Protein	ProteinCenter:sp_tr_canonical	Q726Y7 Acetyl-coenzyme A synthetase [OS=Desulfovibrio vulgaris (strain Hildenborough / ATCC 29579 / DSM 644 / NCIMB 8303)]	0	12.694	8	3	3	3	661	73.5	5.99	7.89	3	1
TRUE	High	Master Protein	ProteinCenter:sp_tr_canonical	Q72E28 submitted name: Amino acid ABC transporter, permease protein, His/Glu/Gln/Arg/opine family [OS=Desulfovibrio vulgaris (strain Hildenborough / ATCC 29579 / DSM 644 / NCIMB 8303)]	0	15.345	5	2	3	2	596	66.5	9.74	9.66	2	1
TRUE	High	Master Protein	ProteinCenter:sp_tr_canonical	Q72DZ3 submitted name: Penicillin-binding protein [OS=Desulfovibrio vulgaris (strain Hildenborough / ATCC 29579 / DSM 644 / NCIMB 8303)]	0	12.168	8	3	3	3	595	66.5	8.35	7.91	3	1
TRUE	High	Master Protein	ProteinCenter:sp_tr_canonical	Q72WI9 submitted name: Sigma-54 dependent transcriptional regulator [OS=Desulfovibrio vulgaris (strain Hildenborough / ATCC 29579 / DSM 644 / NCIMB 8303)]	0	8.625	5	2	3	2	575	59.9	6.19	7.23	2	1
TRUE	High	Master Protein	ProteinCenter:sp_tr_canonical	Q72CL1 submitted name: General secretion pathway protein E, putative [OS=Desulfovibrio vulgaris (strain Hildenborough / ATCC 29579 / DSM 644 / NCIMB 8303)]	0	11.036	8	3	3	3	573	62.6	6.38	5.27	3	1
TRUE	High	Master Protein	ProteinCenter:sp_tr_canonical	Q72E35 submitted name: Sigma-54 dependent transcriptional regulator/response regulator [OS=Desulfovibrio vulgaris (strain Hildenborough / ATCC 29579 / DSM 644 / NCIMB 8303)]	0	19.684	12	3	3	3	569	62.4	6.67	10.25	3	1
TRUE	High	Master Protein	ProteinCenter:sp_tr_canonical	Q72DA5 Dephospho-CoA kinase [OS=Desulfovibrio vulgaris (strain Hildenborough / ATCC 29579 / DSM 644 / NCIMB 8303)]	0	15.628	10	3	3	3	541	59.5	6.89	7.8	3	1
TRUE	High	Master Protein	ProteinCenter:sp_tr_canonical	Q72EE3 submitted name: Dolichyl-phosphate-mannose-protein mannosyltransferase family protein [OS=Desulfovibrio vulgaris (strain Hildenborough / ATCC 29579 / DSM 644 / NCIMB 8303)]	0	11.254	6	3	3	3	528	58.8	9.36	8.49	3	1
TRUE	High	Master Protein	ProteinCenter:sp_tr_canonical	Q728Y8 submitted name: Uncharacterized protein [OS=Desulfovibrio vulgaris (strain Hildenborough / ATCC 29579 / DSM 644 / NCIMB 8303)]	0	13.18	9	3	3	3	527	58.9	5.76	8.62	3	1
TRUE	High	Master Protein	ProteinCenter:sp_tr_canonical	Q72ET9 Non-specific serine/threonine protein kinase [OS=Desulfovibrio vulgaris (strain Hildenborough / ATCC 29579 / DSM 644 / NCIMB 8303)]	0	11.858	7	3	3	3	499	54.1	5.59	7.67	3	1
TRUE	High	Master Protein	ProteinCenter:sp_tr_canonical	Q72DR2 submitted name: Aromatic amino acid decarboxylase, putative [OS=Desulfovibrio vulgaris (strain Hildenborough / ATCC 29579 / DSM 644 / NCIMB 8303)]	0	8.759	6	3	3	3	497	53.1	6.07	4.6	3	1
TRUE	High	Master Protein	ProteinCenter:sp_tr_canonical	Q72AE0 PSP1 C-terminal domain-containing protein [OS=Desulfovibrio vulgaris (strain Hildenborough / ATCC 29579 / DSM 644 / NCIMB 8303)]	0	11.537	12	3	3	3	487	52.9	6.01	6.91	3	1
TRUE	High	Master Protein	ProteinCenter:sp_tr_canonical	Q729V8 submitted name: Glycosyl hydrolase, family 3 [OS=Desulfovibrio vulgaris (strain Hildenborough / ATCC 29579 / DSM 644 / NCIMB 8303)]	0	13.303	7	2	3	2	481	51.2	8.05	12.79	2	1
TRUE	High	Master Protein	ProteinCenter:sp_tr_canonical	Q72E55 submitted name: Sodium/alanine symporter family protein [OS=Desulfovibrio vulgaris (strain Hildenborough / ATCC 29579 / DSM 644 / NCIMB 8303)]	0	18.691	12	3	3	3	468	48.6	6.39	13.93	3	1
TRUE	High	Master Protein	ProteinCenter:sp_tr_canonical	Q728V9 submitted name: Iron-sulfur cluster-binding protein [OS=Desulfovibrio vulgaris (strain Hildenborough / ATCC 29579 / DSM 644 / NCIMB 8303)]	0	15.438	10	3	3	3	462	49.8	9.66	8.9	3	1
TRUE	High	Master Protein	ProteinCenter:sp_tr_canonical	Q72DN2 submitted name: RNA modification enzyme, MiaB-family [OS=Desulfovibrio vulgaris (strain Hildenborough / ATCC 29579 / DSM 644 / NCIMB 8303)]	0	17.17	11	3	3	3	458	49	8.41	9.76	3	1
TRUE	High	Master Protein	ProteinCenter:sp_tr_canonical	Q72D51 tRNA modification GTPase MnmE [OS=Desulfovibrio vulgaris (strain Hildenborough / ATCC 29579 / DSM 644 / NCIMB 8303)]	0	9.063	5	2	3	2	457	48.2	5.14	8.14	2	1
TRUE	High	Master Protein	ProteinCenter:sp_tr_canonical	Q72E14 submitted name: Hydroxypyruvate reductase, putative [OS=Desulfovibrio vulgaris (strain Hildenborough / ATCC 29579 / DSM 644 / NCIMB 8303)]	0	10.761	4	1	3	1	454	47.6	5.86	8.86	1	1
TRUE	High	Master Protein	ProteinCenter:sp_tr_canonical	Q725K5 submitted name: NOL1/NOP2/sun family protein [OS=Desulfovibrio vulgaris (strain Hildenborough / ATCC 29579 / DSM 644 / NCIMB 8303)]	0	13.873	9	2	3	2	431	46.5	7.21	10.23	2	1
TRUE	High	Master Protein	ProteinCenter:sp_tr_canonical	Q72CC4 submitted name: Uncharacterized protein [OS=Desulfovibrio vulgaris (strain Hildenborough / ATCC 29579 / DSM 644 / NCIMB 8303)]	0	16.167	11	3	3	3	427	47.7	9.51	9.44	3	1
TRUE	High	Master Protein	ProteinCenter:sp_tr_canonical	Q729H6 submitted name: Lipoprotein releasing system, permease protein [OS=Desulfovibrio vulgaris (strain Hildenborough / ATCC 29579 / DSM 644 / NCIMB 8303)]	0	12.851	9	2	3	2	411	44.1	9.17	8.39	2	1
TRUE	High	Master Protein	ProteinCenter:sp_tr_canonical	Q729L9 submitted name: Smr family protein [OS=Desulfovibrio vulgaris (strain Hildenborough / ATCC 29579 / DSM 644 / NCIMB 8303)]	0	16.595	14	3	3	3	409	43.9	8.78	9.7	3	1
TRUE	High	Master Protein	ProteinCenter:sp_tr_canonical	Q72DC9 submitted name: Peptidase, M24 family [OS=Desulfovibrio vulgaris (strain Hildenborough / ATCC 29579 / DSM 644 / NCIMB 8303)]	0	12.199	14	3	3	3	407	44.2	6.28	6.11	3	1
TRUE	High	Master Protein	ProteinCenter:sp_tr_canonical	Q72ES8 submitted name: HDIG domain protein [OS=Desulfovibrio vulgaris (strain Hildenborough / ATCC 29579 / DSM 644 / NCIMB 8303)]	0	14.312	9	3	3	3	401	44.2	6.13	5.97	3	1
TRUE	High	Master Protein	ProteinCenter:sp_tr_canonical	Q727F0 submitted name: Alcohol dehydrogenase, iron-containing [OS=Desulfovibrio vulgaris (strain Hildenborough / ATCC 29579 / DSM 644 / NCIMB 8303)]	0	16.54	16	3	3	3	392	41	6.99	8.32	3	1
TRUE	High	Master Protein	ProteinCenter:sp_tr_canonical	Q72EZ9 Carboxynorspermidine/carboxyspermidine decarboxylase [OS=Desulfovibrio vulgaris (strain Hildenborough / ATCC 29579 / DSM 644 / NCIMB 8303)]	0	19.373	13	3	3	3	390	43	6.04	11.31	3	1
TRUE	High	Master Protein	ProteinCenter:sp_tr_canonical	Q72AP7 submitted name: Pyruvate ferredoxin oxidoreductase, alpha subunit, putative [OS=Desulfovibrio vulgaris (strain Hildenborough / ATCC 29579 / DSM 644 / NCIMB 8303)]	0	11.381	11	3	3	3	382	42	6.8	8	3	1
TRUE	High	Master Protein	ProteinCenter:sp_tr_canonical	Q72F86 submitted name: Glycosyl transferase, group 1 family protein [OS=Desulfovibrio vulgaris (strain Hildenborough / ATCC 29579 / DSM 644 / NCIMB 8303)]	0	10.239	8	3	3	3	381	41.7	8.35	7.53	3	1
TRUE	High	Master Protein	ProteinCenter:sp_tr_canonical	Q72FI7 submitted name: Uncharacterized protein [OS=Desulfovibrio vulgaris (strain Hildenborough / ATCC 29579 / DSM 644 / NCIMB 8303)]	0	11.456	8	2	3	2	379	40.6	7.4	9.45	2	1
TRUE	High	Master Protein	ProteinCenter:sp_tr_canonical	Q726Y9 Histidine kinase [OS=Desulfovibrio vulgaris (strain Hildenborough / ATCC 29579 / DSM 644 / NCIMB 8303)]	0	7.717	9	3	3	3	374	40.8	5.71	3.84	3	1
TRUE	High	Master Protein	ProteinCenter:sp_tr_canonical	Q72CM1 submitted name: Twitching motility protein PilT [OS=Desulfovibrio vulgaris (strain Hildenborough / ATCC 29579 / DSM 644 / NCIMB 8303)]	0	5.483	6	2	3	2	369	40.9	6.32	2.53	2	1
TRUE	High	Master Protein	ProteinCenter:sp_tr_canonical	Q72EL7 submitted name: Glycosyl transferase, group 1 family protein [OS=Desulfovibrio vulgaris (strain Hildenborough / ATCC 29579 / DSM 644 / NCIMB 8303)]	0	5.292	13	3	3	3	367	40.6	7.8	2.41	3	1
TRUE	High	Master Protein	ProteinCenter:sp_tr_canonical	Q72EL1 submitted name: TerC family protein [OS=Desulfovibrio vulgaris (strain Hildenborough / ATCC 29579 / DSM 644 / NCIMB 8303)]	0	18.091	14	3	3	3	359	39	7.21	10.31	3	1
TRUE	High	Master Protein	ProteinCenter:sp_tr_canonical	Q728Y4 Tetraacyldisaccharide 4'-kinase [OS=Desulfovibrio vulgaris (strain Hildenborough / ATCC 29579 / DSM 644 / NCIMB 8303)]	0	22.212	18	3	3	3	354	39.1	8.87	13.71	3	1
TRUE	High	Master Protein	ProteinCenter:sp_tr_canonical	Q728W7 submitted name: Membrane protein, putative [OS=Desulfovibrio vulgaris (strain Hildenborough / ATCC 29579 / DSM 644 / NCIMB 8303)]	0	15.289	11	3	3	3	354	38.5	9.7	9.04	3	1
TRUE	High	Master Protein	ProteinCenter:sp_tr_canonical	Q72AH1 submitted name: Uncharacterized protein [OS=Desulfovibrio vulgaris (strain Hildenborough / ATCC 29579 / DSM 644 / NCIMB 8303)]	0	8.473	16	3	3	3	354	39.5	5.63	5.39	3	1
TRUE	High	Master Protein	ProteinCenter:sp_tr_canonical	Q72B52 submitted name: GGDEF domain protein [OS=Desulfovibrio vulgaris (strain Hildenborough / ATCC 29579 / DSM 644 / NCIMB 8303)]	0	19.216	15	3	3	3	352	39.2	5.44	11.9	3	1
TRUE	High	Master Protein	ProteinCenter:sp_tr_canonical	Q72AN6 submitted name: Heptosyltransferase family protein [OS=Desulfovibrio vulgaris (strain Hildenborough / ATCC 29579 / DSM 644 / NCIMB 8303)]	0	11.619	8	2	3	2	351	37.8	9.44	5.35	2	1
TRUE	High	Master Protein	ProteinCenter:sp_tr_canonical	Q727G1 submitted name: Sigma-54 dependent transcriptional regulator [OS=Desulfovibrio vulgaris (strain Hildenborough / ATCC 29579 / DSM 644 / NCIMB 8303)]	0.001	3.245	11	2	3	2	349	38.6	6.16	1.99	2	1
TRUE	High	Master Protein	ProteinCenter:sp_tr_canonical	Q72A56 submitted name: Nucleic acid-binding protein, putative [OS=Desulfovibrio vulgaris (strain Hildenborough / ATCC 29579 / DSM 644 / NCIMB 8303)]	0	13.871	19	3	3	3	345	38.8	6.81	9.17	3	1
TRUE	High	Master Protein	ProteinCenter:sp_tr_canonical	Q72C28 GTP cyclohydrolase 1 type 2 homolog [OS=Desulfovibrio vulgaris (strain Hildenborough / ATCC 29579 / DSM 644 / NCIMB 8303)]	0	16.681	20	3	3	3	336	36.4	5.34	8.73	3	1
TRUE	High	Master Protein	ProteinCenter:sp_tr_canonical	Q72ER3 submitted name: DHH family protein [OS=Desulfovibrio vulgaris (strain Hildenborough / ATCC 29579 / DSM 644 / NCIMB 8303)]	0	18.602	16	2	3	2	333	35.2	5.2	12.29	2	1
TRUE	High	Master Protein	ProteinCenter:sp_tr_canonical	Q727F7 Acetyltransf_6 domain-containing protein [OS=Desulfovibrio vulgaris (strain Hildenborough / ATCC 29579 / DSM 644 / NCIMB 8303)]	0	16.817	17	3	3	3	333	36.4	5.17	11.87	3	1
TRUE	High	Master Protein	ProteinCenter:sp_tr_canonical	Q72EB2 submitted name: HD domain protein [OS=Desulfovibrio vulgaris (strain Hildenborough / ATCC 29579 / DSM 644 / NCIMB 8303)]	0	12.181	5	1	3	1	332	37.4	6.84	11.15	1	1
TRUE	High	Master Protein	ProteinCenter:sp_tr_canonical	P62470 Ribosomal RNA small subunit methyltransferase H [OS=Desulfovibrio vulgaris (strain Hildenborough / ATCC 29579 / DSM 644 / NCIMB 8303)]	0	7.302	6	2	3	2	323	35.9	6.89	6.62	2	1
TRUE	High	Master Protein	ProteinCenter:sp_tr_canonical	Q726W0 submitted name: NAD-dependent epimerase/dehydratase family protein [OS=Desulfovibrio vulgaris (strain Hildenborough / ATCC 29579 / DSM 644 / NCIMB 8303)]	0	18.133	10	2	3	2	307	32.7	6.52	9.34	2	1
TRUE	High	Master Protein	ProteinCenter:sp_tr_canonical	Q72EH2 submitted name: Transcriptional regulator, ArsR family/methyltransferase, UbiE/COQ5 family [OS=Desulfovibrio vulgaris (strain Hildenborough / ATCC 29579 / DSM 644 / NCIMB 8303)]	0	5.479	8	2	3	2	307	34.3	5.72	6.25	2	1
TRUE	High	Master Protein	ProteinCenter:sp_tr_canonical	Q72D60 submitted name: Branched chain amino acid ABC transporter, permease protein [OS=Desulfovibrio vulgaris (strain Hildenborough / ATCC 29579 / DSM 644 / NCIMB 8303)]	0	14.134	13	3	3	3	306	31.9	8.32	10.25	3	1
TRUE	High	Master Protein	ProteinCenter:sp_tr_canonical	Q725L0 submitted name: DNA polymerase III, delta prime subunit, putative [OS=Desulfovibrio vulgaris (strain Hildenborough / ATCC 29579 / DSM 644 / NCIMB 8303)]	0	7.283	17	3	3	3	305	32.3	6.68	4.35	3	1
TRUE	High	Master Protein	ProteinCenter:sp_tr_canonical	Q72DZ1 Cell shape-determining protein MreC [OS=Desulfovibrio vulgaris (strain Hildenborough / ATCC 29579 / DSM 644 / NCIMB 8303)]	0	11.977	13	2	3	2	304	32.8	7.75	6.9	2	1
TRUE	High	Master Protein	ProteinCenter:sp_tr_canonical	Q72BK4 Nucleotide-binding protein DVU_1631 [OS=Desulfovibrio vulgaris (strain Hildenborough / ATCC 29579 / DSM 644 / NCIMB 8303)]	0	18.747	19	3	3	3	303	34.2	6.19	11.91	3	1
TRUE	High	Master Protein	ProteinCenter:sp_tr_canonical	Q72CK2 submitted name: Uncharacterized protein [OS=Desulfovibrio vulgaris (strain Hildenborough / ATCC 29579 / DSM 644 / NCIMB 8303)]	0	9.327	17	3	3	3	300	32.9	7.44	5.71	3	1
TRUE	High	Master Protein	ProteinCenter:sp_tr_canonical	Q72AV2 NAD kinase [OS=Desulfovibrio vulgaris (strain Hildenborough / ATCC 29579 / DSM 644 / NCIMB 8303)]	0	16.026	16	3	3	3	299	31.1	5.95	7.09	3	1
TRUE	High	Master Protein	ProteinCenter:sp_tr_canonical	Q729A8 Flagellin [OS=Desulfovibrio vulgaris (strain Hildenborough / ATCC 29579 / DSM 644 / NCIMB 8303)]	0	19.572	10	2	3	1	297	31.4	5.29	12.43	2	1
TRUE	High	Master Protein	ProteinCenter:sp_tr_canonical	Q729M0 Iron-sulfur cluster carrier protein [OS=Desulfovibrio vulgaris (strain Hildenborough / ATCC 29579 / DSM 644 / NCIMB 8303)]	0	14.872	14	3	3	3	293	30.5	5.48	12.22	3	1
TRUE	High	Master Protein	ProteinCenter:sp_tr_canonical	Q72E10 Pyridoxal kinase [OS=Desulfovibrio vulgaris (strain Hildenborough / ATCC 29579 / DSM 644 / NCIMB 8303)]	0	7.775	14	2	3	2	292	32.4	5.94	9.63	2	1
TRUE	High	Master Protein	ProteinCenter:sp_tr_canonical	Q72EZ7 submitted name: Agmatinase, putative [OS=Desulfovibrio vulgaris (strain Hildenborough / ATCC 29579 / DSM 644 / NCIMB 8303)]	0	13.759	14	2	3	2	290	31.1	5.12	12.12	2	1
TRUE	High	Master Protein	ProteinCenter:sp_tr_canonical	Q72CK4 Dihydropteroate synthase [OS=Desulfovibrio vulgaris (strain Hildenborough / ATCC 29579 / DSM 644 / NCIMB 8303)]	0	13.071	13	3	3	3	286	30.5	5.87	8.62	3	1
TRUE	High	Master Protein	ProteinCenter:sp_tr_canonical	Q727U6 Chorismate dehydratase [OS=Desulfovibrio vulgaris (strain Hildenborough / ATCC 29579 / DSM 644 / NCIMB 8303)]	0	17.924	19	3	3	3	280	31	5.73	10.72	3	1
TRUE	High	Master Protein	ProteinCenter:sp_tr_canonical	Q72AC9 submitted name: HD domain protein [OS=Desulfovibrio vulgaris (strain Hildenborough / ATCC 29579 / DSM 644 / NCIMB 8303)]	0	13.526	12	2	3	2	280	30.5	5.78	8.96	2	1
TRUE	High	Master Protein	ProteinCenter:sp_tr_canonical	Q72E37 submitted name: Uncharacterized protein [OS=Desulfovibrio vulgaris (strain Hildenborough / ATCC 29579 / DSM 644 / NCIMB 8303)]	0	9.121	10	3	3	3	278	30.9	6.54	6.04	3	1
TRUE	High	Master Protein	ProteinCenter:sp_tr_canonical	Q72AP6 submitted name: Pyruvate ferredoxin oxidoreductase, beta subunit, putative [OS=Desulfovibrio vulgaris (strain Hildenborough / ATCC 29579 / DSM 644 / NCIMB 8303)]	0	9.09	8	2	3	2	276	30.1	9.06	7.19	2	1
TRUE	High	Master Protein	ProteinCenter:sp_tr_canonical	Q726C3 submitted name: Flagellar synthesis regulator FleN [OS=Desulfovibrio vulgaris (strain Hildenborough / ATCC 29579 / DSM 644 / NCIMB 8303)]	0	15.012	14	2	3	2	275	29.8	6.06	11.09	2	1
TRUE	High	Master Protein	ProteinCenter:sp_tr_canonical	Q72WT7 submitted name: ParA family protein [OS=Desulfovibrio vulgaris (strain Hildenborough / ATCC 29579 / DSM 644 / NCIMB 8303)]	0	15.989	23	3	3	3	272	30.1	5.71	10.2	3	1
TRUE	High	Master Protein	ProteinCenter:sp_tr_canonical	Q72ED0 submitted name: Iron compound ABC transporter, ATP-binding protein [OS=Desulfovibrio vulgaris (strain Hildenborough / ATCC 29579 / DSM 644 / NCIMB 8303)]	0	22.658	17	2	3	2	271	28.5	7.15	13.6	2	1
TRUE	High	Master Protein	ProteinCenter:sp_tr_canonical	Q728Q9 submitted name: Iron-sulfur cluster-binding protein [OS=Desulfovibrio vulgaris (strain Hildenborough / ATCC 29579 / DSM 644 / NCIMB 8303)]	0	17.94	16	3	3	3	271	27.9	6.57	10.59	3	1
TRUE	High	Master Protein	ProteinCenter:sp_tr_canonical	Q72CE1 submitted name: Cation ABC transporter, ATP-binding protein, putative [OS=Desulfovibrio vulgaris (strain Hildenborough / ATCC 29579 / DSM 644 / NCIMB 8303)]	0	10.784	11	2	3	2	268	28.9	7.59	10.41	2	1
TRUE	High	Master Protein	ProteinCenter:sp_tr_canonical	Q72DR1 Phosphatidate cytidylyltransferase [OS=Desulfovibrio vulgaris (strain Hildenborough / ATCC 29579 / DSM 644 / NCIMB 8303)]	0	9.759	13	2	3	2	268	28.5	7.84	7.1	2	1
TRUE	High	Master Protein	ProteinCenter:sp_tr_canonical	Q72BG7 Pseudouridine synthase [OS=Desulfovibrio vulgaris (strain Hildenborough / ATCC 29579 / DSM 644 / NCIMB 8303)]	0	8.416	12	2	3	2	267	29.6	8.72	4.24	2	1
TRUE	High	Master Protein	ProteinCenter:sp_tr_canonical	P62464 Undecaprenyl-diphosphatase [OS=Desulfovibrio vulgaris (strain Hildenborough / ATCC 29579 / DSM 644 / NCIMB 8303)]	0	10.161	10	2	3	2	265	28.8	9.33	5.45	2	1
TRUE	High	Master Protein	ProteinCenter:sp_tr_canonical	Q727G3 GTP cyclohydrolase FolE2 [OS=Desulfovibrio vulgaris (strain Hildenborough / ATCC 29579 / DSM 644 / NCIMB 8303)]	0	11.137	12	3	3	3	264	29.9	6	5.95	3	1
TRUE	High	Master Protein	ProteinCenter:sp_tr_canonical	Q72G45 Phosphatidylglycerol--prolipoprotein diacylglyceryl transferase [OS=Desulfovibrio vulgaris (strain Hildenborough / ATCC 29579 / DSM 644 / NCIMB 8303)]	0	13.489	18	3	3	3	263	29.4	9.29	7.87	3	1
TRUE	High	Master Protein	ProteinCenter:sp_tr_canonical	Q72F93 Type III pantothenate kinase [OS=Desulfovibrio vulgaris (strain Hildenborough / ATCC 29579 / DSM 644 / NCIMB 8303)]	0	13.279	10	2	3	2	262	28	5.47	7.94	2	1
TRUE	High	Master Protein	ProteinCenter:sp_tr_canonical	Q72AC2 submitted name: ParA family protein [OS=Desulfovibrio vulgaris (strain Hildenborough / ATCC 29579 / DSM 644 / NCIMB 8303)]	0	6.537	8	2	3	2	258	28.5	8.78	1.7	2	1
TRUE	High	Master Protein	ProteinCenter:sp_tr_canonical	Q72FN3 submitted name: Molybdenum ABC transporter, ATP-binding protein [OS=Desulfovibrio vulgaris (strain Hildenborough / ATCC 29579 / DSM 644 / NCIMB 8303)]	0	17.38	14	2	3	2	253	28	8.72	10.05	2	1
TRUE	High	Master Protein	ProteinCenter:sp_tr_canonical	Q72B55 submitted name: Cysteine-rich domain protein [OS=Desulfovibrio vulgaris (strain Hildenborough / ATCC 29579 / DSM 644 / NCIMB 8303)]	0	12.461	14	2	3	2	250	27.4	5.27	11.7	2	1
TRUE	High	Master Protein	ProteinCenter:sp_tr_canonical	Q727E7 submitted name: Uncharacterized protein [OS=Desulfovibrio vulgaris (strain Hildenborough / ATCC 29579 / DSM 644 / NCIMB 8303)]	0	7.36	8	2	3	2	250	26.8	11.62	6.63	2	1
TRUE	High	Master Protein	ProteinCenter:sp_tr_canonical	Q72FB4 submitted name: Radical SAM domain protein [OS=Desulfovibrio vulgaris (strain Hildenborough / ATCC 29579 / DSM 644 / NCIMB 8303)]	0	12.56	12	2	3	2	245	27	7.47	10.32	2	1
TRUE	High	Master Protein	ProteinCenter:sp_tr_canonical	Q72F18 Endolytic peptidoglycan transglycosylase RlpA [OS=Desulfovibrio vulgaris (strain Hildenborough / ATCC 29579 / DSM 644 / NCIMB 8303)]	0	12.304	15	3	3	3	243	26.8	9.86	7.12	3	1
TRUE	High	Master Protein	ProteinCenter:sp_tr_canonical	Q72C22 submitted name: Cytochrome c assembly protein, putative [OS=Desulfovibrio vulgaris (strain Hildenborough / ATCC 29579 / DSM 644 / NCIMB 8303)]	0	8.763	8	3	3	3	243	27.6	9.95	6.45	3	1
TRUE	High	Master Protein	ProteinCenter:sp_tr_canonical	Q72DL1 ATP synthase subunit a [OS=Desulfovibrio vulgaris (strain Hildenborough / ATCC 29579 / DSM 644 / NCIMB 8303)]	0	4.549	16	2	3	2	233	25.7	7.93	0	2	1
TRUE	High	Master Protein	ProteinCenter:sp_tr_canonical	Q72WL0 Adenylyl-sulfate kinase [OS=Desulfovibrio vulgaris (strain Hildenborough / ATCC 29579 / DSM 644 / NCIMB 8303)]	0	23.29	25	3	3	3	228	25.5	6.67	12.3	3	1
TRUE	High	Master Protein	ProteinCenter:sp_tr_canonical	Q72AE4 TVP38/TMEM64 family membrane protein [OS=Desulfovibrio vulgaris (strain Hildenborough / ATCC 29579 / DSM 644 / NCIMB 8303)]	0	7.61	9	3	3	3	226	24.6	9.98	7.32	3	1
TRUE	High	Master Protein	ProteinCenter:sp_tr_canonical	Q728L5 submitted name: DNA-binding response regulator [OS=Desulfovibrio vulgaris (strain Hildenborough / ATCC 29579 / DSM 644 / NCIMB 8303)]	0.001	3.634	15	2	3	2	226	24.7	5.5	0	2	1
TRUE	High	Master Protein	ProteinCenter:sp_tr_canonical	Q72FH0 submitted name: Lipoprotein, putative [OS=Desulfovibrio vulgaris (strain Hildenborough / ATCC 29579 / DSM 644 / NCIMB 8303)]	0	14.964	18	3	3	3	222	24.3	8.63	9.34	3	1
TRUE	High	Master Protein	ProteinCenter:sp_tr_canonical	Q72FT3 submitted name: Phosphoglycolate phosphatase, putative [OS=Desulfovibrio vulgaris (strain Hildenborough / ATCC 29579 / DSM 644 / NCIMB 8303)]	0	9.309	18	2	3	2	220	23.4	6.2	8.02	2	1
TRUE	High	Master Protein	ProteinCenter:sp_tr_canonical	Q72WG7 submitted name: Type III secretion system protein, YscR family [OS=Desulfovibrio vulgaris (strain Hildenborough / ATCC 29579 / DSM 644 / NCIMB 8303)]	0	8.457	15	3	3	3	216	23.6	9.35	5.82	3	1
TRUE	High	Master Protein	ProteinCenter:sp_tr_canonical	Q72F76 submitted name: Hydrolase, haloacid dehalogenase-like family [OS=Desulfovibrio vulgaris (strain Hildenborough / ATCC 29579 / DSM 644 / NCIMB 8303)]	0	10.487	24	3	3	3	213	23.3	4.94	6.53	3	1
TRUE	High	Master Protein	ProteinCenter:sp_tr_canonical	Q726F4 dITP/XTP pyrophosphatase [OS=Desulfovibrio vulgaris (strain Hildenborough / ATCC 29579 / DSM 644 / NCIMB 8303)]	0	18.878	25	3	3	3	207	22.5	5.35	11.19	3	1
TRUE	High	Master Protein	ProteinCenter:sp_tr_canonical	Q725H8 submitted name: Pyrazinamidase/nicotinamidase [OS=Desulfovibrio vulgaris (strain Hildenborough / ATCC 29579 / DSM 644 / NCIMB 8303)]	0	14.389	19	3	3	3	206	22	6	10.36	3	1
TRUE	High	Master Protein	ProteinCenter:sp_tr_canonical	Q726C6 Flagellar protein FliL [OS=Desulfovibrio vulgaris (strain Hildenborough / ATCC 29579 / DSM 644 / NCIMB 8303)]	0	12.788	22	3	3	3	206	22.7	5.49	7.89	3	1
TRUE	High	Master Protein	ProteinCenter:sp_tr_canonical	Q72F31 submitted name: Flavoredoxin [OS=Desulfovibrio vulgaris (strain Hildenborough / ATCC 29579 / DSM 644 / NCIMB 8303)]	0	19.459	29	3	3	3	190	20.7	6.68	12.18	3	1
TRUE	High	Master Protein	ProteinCenter:sp_tr_canonical	Q72E80 dTDP-4-dehydrorhamnose 3,5-epimerase [OS=Desulfovibrio vulgaris (strain Hildenborough / ATCC 29579 / DSM 644 / NCIMB 8303)]	0	15.178	17	3	3	3	190	21.6	6.14	10.16	3	1
TRUE	High	Master Protein	ProteinCenter:sp_tr_canonical	Q72F96 submitted name: TPR domain protein [OS=Desulfovibrio vulgaris (strain Hildenborough / ATCC 29579 / DSM 644 / NCIMB 8303)]	0	14.298	30	3	3	3	187	20.1	4.86	8.07	3	1
TRUE	High	Master Protein	ProteinCenter:sp_tr_canonical	Q72CV7 submitted name: Uncharacterized protein [OS=Desulfovibrio vulgaris (strain Hildenborough / ATCC 29579 / DSM 644 / NCIMB 8303)]	0	24.378	21	3	3	3	185	20.5	4.86	11.68	3	1
TRUE	High	Master Protein	ProteinCenter:sp_tr_canonical	Q72FF9 submitted name: Uncharacterized protein [OS=Desulfovibrio vulgaris (strain Hildenborough / ATCC 29579 / DSM 644 / NCIMB 8303)]	0	13.148	15	2	3	2	184	20.2	7.75	5.37	2	1
TRUE	High	Master Protein	ProteinCenter:sp_tr_canonical	Q72CS3 submitted name: Uncharacterized protein [OS=Desulfovibrio vulgaris (strain Hildenborough / ATCC 29579 / DSM 644 / NCIMB 8303)]	0	13.743	23	2	3	2	178	19.3	4.64	11.67	2	1
TRUE	High	Master Protein	ProteinCenter:sp_tr_canonical	Q72DC2 Bifunctional adenosylcobalamin biosynthesis protein [OS=Desulfovibrio vulgaris (strain Hildenborough / ATCC 29579 / DSM 644 / NCIMB 8303)]	0	11.027	22	2	3	2	178	19	6.57	3.81	2	1
TRUE	High	Master Protein	ProteinCenter:sp_tr_canonical	Q72BL0 3-deoxy-D-manno-octulosonate 8-phosphate phosphatase KdsC [OS=Desulfovibrio vulgaris (strain Hildenborough / ATCC 29579 / DSM 644 / NCIMB 8303)]	0	11.431	17	2	3	2	175	19	5.24	9.38	2	1
TRUE	High	Master Protein	ProteinCenter:sp_tr_canonical	Q72CT8 submitted name: Lipoprotein, putative [OS=Desulfovibrio vulgaris (strain Hildenborough / ATCC 29579 / DSM 644 / NCIMB 8303)]	0	16.978	26	3	3	3	172	19.1	8.78	11.48	3	1
TRUE	High	Master Protein	ProteinCenter:sp_tr_canonical	Q725Q8 Peptide deformylase [OS=Desulfovibrio vulgaris (strain Hildenborough / ATCC 29579 / DSM 644 / NCIMB 8303)]	0	8.543	12	3	3	3	171	19.4	5.26	5.72	3	1
TRUE	High	Master Protein	ProteinCenter:sp_tr_canonical	Q72G17 Flagellar motor switch protein FliN [OS=Desulfovibrio vulgaris (strain Hildenborough / ATCC 29579 / DSM 644 / NCIMB 8303)]	0	20.582	32	2	3	2	170	18.7	4.61	14.48	2	1
TRUE	High	Master Protein	ProteinCenter:sp_tr_canonical	Q729C9 submitted name: Nitroreductase family protein [OS=Desulfovibrio vulgaris (strain Hildenborough / ATCC 29579 / DSM 644 / NCIMB 8303)]	0	14.525	14	3	3	3	169	18.6	6.54	9.34	3	1
TRUE	High	Master Protein	ProteinCenter:sp_tr_canonical	Q72DG6 NADPH-dependent 7-cyano-7-deazaguanine reductase [OS=Desulfovibrio vulgaris (strain Hildenborough / ATCC 29579 / DSM 644 / NCIMB 8303)]	0	10.575	16	3	3	3	165	18.9	6.92	6.38	3	1
TRUE	High	Master Protein	ProteinCenter:sp_tr_canonical	Q72FH3 PilZ domain-containing protein [OS=Desulfovibrio vulgaris (strain Hildenborough / ATCC 29579 / DSM 644 / NCIMB 8303)]	0	7.768	15	3	3	3	165	18.9	8.18	4.04	3	1
TRUE	High	Master Protein	ProteinCenter:sp_tr_canonical	Q72CA7 Acetolactate synthase [OS=Desulfovibrio vulgaris (strain Hildenborough / ATCC 29579 / DSM 644 / NCIMB 8303)]	0	6.999	10	2	3	2	162	17.9	8.16	7.72	2	1
TRUE	High	Master Protein	ProteinCenter:sp_tr_canonical	Q728T6 submitted name: CBS domain protein [OS=Desulfovibrio vulgaris (strain Hildenborough / ATCC 29579 / DSM 644 / NCIMB 8303)]	0	10.237	24	3	3	3	161	17.9	5.06	4.74	3	1
TRUE	High	Master Protein	ProteinCenter:sp_tr_canonical	Q729D5 EVE domain-containing protein [OS=Desulfovibrio vulgaris (strain Hildenborough / ATCC 29579 / DSM 644 / NCIMB 8303)]	0	7.835	22	3	3	3	160	18	5.36	4.9	3	1
TRUE	High	Master Protein	ProteinCenter:sp_tr_canonical	Q728S9 submitted name: Lipoprotein, putative [OS=Desulfovibrio vulgaris (strain Hildenborough / ATCC 29579 / DSM 644 / NCIMB 8303)]	0	12.247	24	3	3	3	158	17.1	5.78	8.07	3	1
TRUE	High	Master Protein	ProteinCenter:sp_tr_canonical	Q72AS2 submitted name: Hydrogenase expression/formation protein, putative [OS=Desulfovibrio vulgaris (strain Hildenborough / ATCC 29579 / DSM 644 / NCIMB 8303)]	0	11.897	21	3	3	3	156	17.5	4.55	8.39	3	1
TRUE	High	Master Protein	ProteinCenter:sp_tr_canonical	Q728Z3 Recombination-associated protein RdgC [OS=Desulfovibrio vulgaris (strain Hildenborough / ATCC 29579 / DSM 644 / NCIMB 8303)]	0	5.356	15	3	3	3	149	17.4	8.63	4.18	3	1
TRUE	High	Master Protein	ProteinCenter:sp_tr_canonical	Q72AR1 submitted name: Iron-sulfur cluster-binding protein [OS=Desulfovibrio vulgaris (strain Hildenborough / ATCC 29579 / DSM 644 / NCIMB 8303)]	0	6.897	12	2	3	2	147	16.5	6.64	7.12	2	1
TRUE	High	Master Protein	ProteinCenter:sp_tr_canonical	Q729R1 submitted name: Hydrogenase, CooL subunit, putative [OS=Desulfovibrio vulgaris (strain Hildenborough / ATCC 29579 / DSM 644 / NCIMB 8303)]	0	7.116	24	2	3	2	144	15.7	8.38	7.94	2	1
TRUE	High	Master Protein	ProteinCenter:sp_tr_canonical	Q72AZ0 submitted name: CBS domain protein [OS=Desulfovibrio vulgaris (strain Hildenborough / ATCC 29579 / DSM 644 / NCIMB 8303)]	0	9.95	15	2	3	2	142	15.6	5.14	9.3	2	1
TRUE	High	Master Protein	ProteinCenter:sp_tr_canonical	Q728N4 Peptidyl-prolyl cis-trans isomerase [OS=Desulfovibrio vulgaris (strain Hildenborough / ATCC 29579 / DSM 644 / NCIMB 8303)]	0	11.5	28	2	3	2	141	15.2	4.2	10.93	2	1
TRUE	High	Master Protein	ProteinCenter:sp_tr_canonical	Q72C58 Glycine cleavage system H protein [OS=Desulfovibrio vulgaris (strain Hildenborough / ATCC 29579 / DSM 644 / NCIMB 8303)]	0	16.65	18	1	3	1	127	13.6	4.22	13.02	1	1
TRUE	High	Master Protein	ProteinCenter:sp_tr_canonical	P62386 Phosphoribosyl-AMP cyclohydrolase [OS=Desulfovibrio vulgaris (strain Hildenborough / ATCC 29579 / DSM 644 / NCIMB 8303)]	0	9.963	15	2	3	2	126	14	6.67	6.62	2	1
TRUE	High	Master Protein	ProteinCenter:sp_tr_canonical	Q72BP1 submitted name: Chemotaxis protein CheY [OS=Desulfovibrio vulgaris (strain Hildenborough / ATCC 29579 / DSM 644 / NCIMB 8303)]	0	8.319	21	2	3	2	120	13	9.52	7.75	2	1
TRUE	High	Master Protein	ProteinCenter:sp_tr_canonical	Q729X4 submitted name: Uncharacterized protein [OS=Desulfovibrio vulgaris (strain Hildenborough / ATCC 29579 / DSM 644 / NCIMB 8303)]	0	14.309	31	3	3	3	114	12.4	4.55	8.63	3	1
TRUE	High	Master Protein	ProteinCenter:sp_tr_canonical	Q72C35 Anti-sigma factor antagonist [OS=Desulfovibrio vulgaris (strain Hildenborough / ATCC 29579 / DSM 644 / NCIMB 8303)]	0.002	2.851	23	1	3	1	114	12.1	4.74	0	1	1
TRUE	High	Master Protein	ProteinCenter:sp_tr_canonical	Q729D1 submitted name: Uncharacterized protein [OS=Desulfovibrio vulgaris (strain Hildenborough / ATCC 29579 / DSM 644 / NCIMB 8303)]	0	10.978	53	3	3	3	109	12.4	4.98	7.48	3	1
TRUE	High	Master Protein	ProteinCenter:sp_tr_canonical	Q72AP4 submitted name: Uncharacterized protein [OS=Desulfovibrio vulgaris (strain Hildenborough / ATCC 29579 / DSM 644 / NCIMB 8303)]	0	14.327	34	3	3	3	96	11.2	6.77	10.17	3	1
TRUE	High	Master Protein	ProteinCenter:sp_tr_canonical	Q72AX6 submitted name: DNA-binding protein HU, beta subunit, putative [OS=Desulfovibrio vulgaris (strain Hildenborough / ATCC 29579 / DSM 644 / NCIMB 8303)]	0	6.191	33	2	3	2	93	10.6	6.77	4.43	2	1
TRUE	High	Master Protein	ProteinCenter:sp_tr_canonical	Q72DK1 50S ribosomal protein L27 [OS=Desulfovibrio vulgaris (strain Hildenborough / ATCC 29579 / DSM 644 / NCIMB 8303)]	0	6.539	21	2	3	2	87	9.6	11.43	4.87	2	1
TRUE	High	Master Protein	ProteinCenter:sp_tr_canonical	Q72DI5 submitted name: Uncharacterized protein [OS=Desulfovibrio vulgaris (strain Hildenborough / ATCC 29579 / DSM 644 / NCIMB 8303)]	0	16.924	60	3	3	3	85	9.3	7.25	10.21	3	1
TRUE	High	Master Protein	ProteinCenter:sp_tr_canonical	Q726R4 submitted name: Lipoprotein, putative [OS=Desulfovibrio vulgaris (strain Hildenborough / ATCC 29579 / DSM 644 / NCIMB 8303)]	0	14.03	23	3	3	3	78	8.8	7.9	9.55	3	1
TRUE	High	Master Protein	ProteinCenter:sp_tr_canonical	Q728D4 submitted name: Conserved domain protein [OS=Desulfovibrio vulgaris (strain Hildenborough / ATCC 29579 / DSM 644 / NCIMB 8303)]	0	10.043	27	2	3	2	78	8.8	4.6	8.27	2	1
TRUE	High	Master Protein	ProteinCenter:sp_tr_canonical	Q72CA8 submitted name: Uncharacterized protein [OS=Desulfovibrio vulgaris (strain Hildenborough / ATCC 29579 / DSM 644 / NCIMB 8303)]	0	9.278	36	3	3	3	76	9	7.4	5.36	3	1
TRUE	High	Master Protein	ProteinCenter:sp_tr_canonical	Q72G37 submitted name: Uncharacterized protein [OS=Desulfovibrio vulgaris (strain Hildenborough / ATCC 29579 / DSM 644 / NCIMB 8303)]	0	9.106	36	2	3	2	56	6	9.44	4.83	2	1
TRUE	High	Master Protein	ProteinCenter:sp_tr_canonical	Q72WK4 AAA domain-containing protein [OS=Desulfovibrio vulgaris (strain Hildenborough / ATCC 29579 / DSM 644 / NCIMB 8303)]	0	5.334	2	1	2	1	1176	130.5	6.89	2.18	1	1
TRUE	High	Master Protein	ProteinCenter:sp_tr_canonical	Q72FT7 submitted name: ABC transporter, ATP-binding protein [OS=Desulfovibrio vulgaris (strain Hildenborough / ATCC 29579 / DSM 644 / NCIMB 8303)]	0.009	1.814	1	2	2	2	1171	123.5	7.56	0	2	1
TRUE	High	Master Protein	ProteinCenter:sp_tr_canonical	Q72FX1 Histidine kinase [OS=Desulfovibrio vulgaris (strain Hildenborough / ATCC 29579 / DSM 644 / NCIMB 8303)]	0	10.509	3	2	2	2	1105	121.9	6.52	3.03	2	1
TRUE	High	Master Protein	ProteinCenter:sp_tr_canonical	Q72EZ6 submitted name: Sensory box/GGDEF domain/EAL domain protein [OS=Desulfovibrio vulgaris (strain Hildenborough / ATCC 29579 / DSM 644 / NCIMB 8303)]	0	6.323	3	2	2	2	1072	118.1	6.23	2.16	2	1
TRUE	High	Master Protein	ProteinCenter:sp_tr_canonical	Q72E58 Histidine kinase [OS=Desulfovibrio vulgaris (strain Hildenborough / ATCC 29579 / DSM 644 / NCIMB 8303)]	0	5.503	2	2	2	2	936	102.8	5.95	2.55	2	1
TRUE	High	Master Protein	ProteinCenter:sp_tr_canonical	Q729Y6 submitted name: Uncharacterized protein [OS=Desulfovibrio vulgaris (strain Hildenborough / ATCC 29579 / DSM 644 / NCIMB 8303)]	0	9.415	3	2	2	2	872	99.5	7.97	5.23	2	1
TRUE	High	Master Protein	ProteinCenter:sp_tr_canonical	Q72DI4 Histidine kinase [OS=Desulfovibrio vulgaris (strain Hildenborough / ATCC 29579 / DSM 644 / NCIMB 8303)]	0	11.519	6	2	2	2	810	89.4	5.76	5.54	2	1
TRUE	High	Master Protein	ProteinCenter:sp_tr_canonical	Q72DB2 submitted name: ABC transporter, ATP-binding protein/permease protein [OS=Desulfovibrio vulgaris (strain Hildenborough / ATCC 29579 / DSM 644 / NCIMB 8303)]	0	6.775	3	2	2	2	776	83.6	7.99	3.71	2	1
TRUE	High	Master Protein	ProteinCenter:sp_tr_canonical	Q72F42 submitted name: CoA-binding domain protein [OS=Desulfovibrio vulgaris (strain Hildenborough / ATCC 29579 / DSM 644 / NCIMB 8303)]	0	4.164	2	2	2	2	770	82.8	5.36	1.75	2	1
TRUE	High	Master Protein	ProteinCenter:sp_tr_canonical	Q72ET5 DNA mismatch repair protein MutL [OS=Desulfovibrio vulgaris (strain Hildenborough / ATCC 29579 / DSM 644 / NCIMB 8303)]	0	8.963	5	2	2	2	744	80.3	6.4	3.52	2	1
TRUE	High	Master Protein	ProteinCenter:sp_tr_canonical	Q72BP0 Histidine kinase [OS=Desulfovibrio vulgaris (strain Hildenborough / ATCC 29579 / DSM 644 / NCIMB 8303)]	0	14.305	6	2	2	2	708	77	4.98	8.98	2	1
TRUE	High	Master Protein	ProteinCenter:sp_tr_canonical	Q72WK8 submitted name: Glycosyl transferase, group 1/2 family protein [OS=Desulfovibrio vulgaris (strain Hildenborough / ATCC 29579 / DSM 644 / NCIMB 8303)]	0	5.295	2	1	2	1	704	77.9	8.02	6.25	1	1
TRUE	High	Master Protein	ProteinCenter:sp_tr_canonical	Q72E31 submitted name: Acetyl-CoA synthetase [OS=Desulfovibrio vulgaris (strain Hildenborough / ATCC 29579 / DSM 644 / NCIMB 8303)]	0	8.292	4	2	2	2	648	72	6.3	3.7	2	1
TRUE	High	Master Protein	ProteinCenter:sp_tr_canonical	Q728W1 submitted name: ABC transporter, ATP-binding protein [OS=Desulfovibrio vulgaris (strain Hildenborough / ATCC 29579 / DSM 644 / NCIMB 8303)]	0	4.757	2	1	2	1	632	67	6.52	5.6	1	1
TRUE	High	Master Protein	ProteinCenter:sp_tr_canonical	Q72A99 Carbon monoxide dehydrogenase [OS=Desulfovibrio vulgaris (strain Hildenborough / ATCC 29579 / DSM 644 / NCIMB 8303)]	0	4.906	2	1	2	1	629	66.6	7.36	4.97	1	1
TRUE	High	Master Protein	ProteinCenter:sp_tr_canonical	Q72WH6 submitted name: Type III secretion protein, YscD family [OS=Desulfovibrio vulgaris (strain Hildenborough / ATCC 29579 / DSM 644 / NCIMB 8303)]	0	13.124	6	2	2	2	602	61.6	5.52	7.37	2	1
TRUE	High	Master Protein	ProteinCenter:sp_tr_canonical	Q72G47 Histidine kinase [OS=Desulfovibrio vulgaris (strain Hildenborough / ATCC 29579 / DSM 644 / NCIMB 8303)]	0.002	2.977	2	1	2	1	602	66.6	7.85	1.92	1	1
TRUE	High	Master Protein	ProteinCenter:sp_tr_canonical	Q725U0 Histidine kinase [OS=Desulfovibrio vulgaris (strain Hildenborough / ATCC 29579 / DSM 644 / NCIMB 8303)]	0	6.46	7	2	2	2	593	66.8	6.51	3.72	2	1
TRUE	High	Master Protein	ProteinCenter:sp_tr_canonical	Q72AT1 Bifunctional NAD(P)H-hydrate repair enzyme [OS=Desulfovibrio vulgaris (strain Hildenborough / ATCC 29579 / DSM 644 / NCIMB 8303)]	0	11.296	7	2	2	2	574	59.6	8.62	7.21	2	1
TRUE	High	Master Protein	ProteinCenter:sp_tr_canonical	Q729A1 L-lactate permease [OS=Desulfovibrio vulgaris (strain Hildenborough / ATCC 29579 / DSM 644 / NCIMB 8303)]	0	12.096	6	2	2	2	570	60.5	8.98	5.54	2	1
TRUE	High	Master Protein	ProteinCenter:sp_tr_canonical	Q72EC5 submitted name: Sigma-54 dependent transcriptional regulator, putative/response regulator [OS=Desulfovibrio vulgaris (strain Hildenborough / ATCC 29579 / DSM 644 / NCIMB 8303)]	0	4.3	4	1	2	1	561	60.4	8.68	2.29	1	1
TRUE	High	Master Protein	ProteinCenter:sp_tr_canonical	Q726F6 Histidine kinase [OS=Desulfovibrio vulgaris (strain Hildenborough / ATCC 29579 / DSM 644 / NCIMB 8303)]	0	4.945	5	1	2	1	553	59.9	6.13	5.79	1	1
TRUE	High	Master Protein	ProteinCenter:sp_tr_canonical	Q72WS0 Site-specific DNA-methyltransferase (adenine-specific) [OS=Desulfovibrio vulgaris (strain Hildenborough / ATCC 29579 / DSM 644 / NCIMB 8303)]	0	10.728	6	2	2	2	552	63	8.95	6.91	2	1
TRUE	High	Master Protein	ProteinCenter:sp_tr_canonical	Q726H6 Glycerol-3-phosphate dehydrogenase [OS=Desulfovibrio vulgaris (strain Hildenborough / ATCC 29579 / DSM 644 / NCIMB 8303)]	0	5.231	6	2	2	2	546	59.9	6.93	2.93	2	1
TRUE	High	Master Protein	ProteinCenter:sp_tr_canonical	Q72B23 Cytochrome c oxidase subunit 1 [OS=Desulfovibrio vulgaris (strain Hildenborough / ATCC 29579 / DSM 644 / NCIMB 8303)]	0	10.536	8	2	2	2	541	59.5	8.94	6.09	2	1
TRUE	High	Master Protein	ProteinCenter:sp_tr_canonical	Q72FM2 Prim_Zn_Ribbon domain-containing protein [OS=Desulfovibrio vulgaris (strain Hildenborough / ATCC 29579 / DSM 644 / NCIMB 8303)]	0.002	3.048	1	1	2	1	519	56.3	9.25	0	1	1
TRUE	High	Master Protein	ProteinCenter:sp_tr_canonical	Q72CW0 Probable lipid II flippase MurJ [OS=Desulfovibrio vulgaris (strain Hildenborough / ATCC 29579 / DSM 644 / NCIMB 8303)]	0	6.62	7	2	2	2	518	54.5	9.51	2.63	2	1
TRUE	High	Master Protein	ProteinCenter:sp_tr_canonical	Q72F68 submitted name: Membrane protein, putative [OS=Desulfovibrio vulgaris (strain Hildenborough / ATCC 29579 / DSM 644 / NCIMB 8303)]	0	13.801	4	1	2	1	512	56	9.67	8.32	1	1
TRUE	High	Master Protein	ProteinCenter:sp_tr_canonical	Q72FW2 submitted name: Methlytransferase, UbiE/COQ5 family [OS=Desulfovibrio vulgaris (strain Hildenborough / ATCC 29579 / DSM 644 / NCIMB 8303)]	0	11.174	11	2	2	2	508	53.7	6.62	5.33	2	1
TRUE	High	Master Protein	ProteinCenter:sp_tr_canonical	Q72WJ2 submitted name: Radical SAM domain protein [OS=Desulfovibrio vulgaris (strain Hildenborough / ATCC 29579 / DSM 644 / NCIMB 8303)]	0	15.99	7	2	2	2	499	54	5.95	9.28	2	1
TRUE	High	Master Protein	ProteinCenter:sp_tr_canonical	Q726T7 submitted name: Radical SAM/B12 binding domain protein [OS=Desulfovibrio vulgaris (strain Hildenborough / ATCC 29579 / DSM 644 / NCIMB 8303)]	0	14.103	7	2	2	2	485	54	6.7	6.44	2	1
TRUE	High	Master Protein	ProteinCenter:sp_tr_canonical	Q72B60 submitted name: Cation efflux family protein [OS=Desulfovibrio vulgaris (strain Hildenborough / ATCC 29579 / DSM 644 / NCIMB 8303)]	0	5.252	4	2	2	2	481	52.1	5.72	2.51	2	1
TRUE	High	Master Protein	ProteinCenter:sp_tr_canonical	Q72BK7 RNA polymerase sigma-54 factor [OS=Desulfovibrio vulgaris (strain Hildenborough / ATCC 29579 / DSM 644 / NCIMB 8303)]	0	4.448	5	2	2	2	476	54	4.97	2.31	2	1
TRUE	High	Master Protein	ProteinCenter:sp_tr_canonical	Q729J4 submitted name: Membrane protein, putative [OS=Desulfovibrio vulgaris (strain Hildenborough / ATCC 29579 / DSM 644 / NCIMB 8303)]	0	11.251	6	2	2	2	475	51.4	7.52	6.4	2	1
TRUE	High	Master Protein	ProteinCenter:sp_tr_canonical	Q729P7 submitted name: Conserved domain protein [OS=Desulfovibrio vulgaris (strain Hildenborough / ATCC 29579 / DSM 644 / NCIMB 8303)]	0	5.723	8	2	2	2	475	50.2	5.57	2.75	2	1
TRUE	High	Master Protein	ProteinCenter:sp_tr_canonical	Q726Z6 submitted name: Sigma-54 dependent transcriptional regulator [OS=Desulfovibrio vulgaris (strain Hildenborough / ATCC 29579 / DSM 644 / NCIMB 8303)]	0	13.309	9	2	2	2	474	51.5	8.29	5.65	2	1
TRUE	High	Master Protein	ProteinCenter:sp_tr_canonical	Q72AW9 submitted name: Aspartate ammonia-lyase [OS=Desulfovibrio vulgaris (strain Hildenborough / ATCC 29579 / DSM 644 / NCIMB 8303)]	0	10.702	11	2	2	2	468	50.3	5.45	4.27	2	1
TRUE	High	Master Protein	ProteinCenter:sp_tr_canonical	Q728L6 Histidine kinase [OS=Desulfovibrio vulgaris (strain Hildenborough / ATCC 29579 / DSM 644 / NCIMB 8303)]	0	10.723	7	2	2	2	461	50.4	5.57	7.15	2	1
TRUE	High	Master Protein	ProteinCenter:sp_tr_canonical	Q72CY5 submitted name: Alginate o-acetyltransferase AlgI, putative [OS=Desulfovibrio vulgaris (strain Hildenborough / ATCC 29579 / DSM 644 / NCIMB 8303)]	0	8.018	6	2	2	2	459	51.7	8.91	3.34	2	1
TRUE	High	Master Protein	ProteinCenter:sp_tr_canonical	Q72BP4 DNA repair protein RadA [OS=Desulfovibrio vulgaris (strain Hildenborough / ATCC 29579 / DSM 644 / NCIMB 8303)]	0	9.963	8	2	2	2	456	48.6	8.34	5.57	2	1
TRUE	High	Master Protein	ProteinCenter:sp_tr_canonical	Q726B1 submitted name: PDZ domain protein [OS=Desulfovibrio vulgaris (strain Hildenborough / ATCC 29579 / DSM 644 / NCIMB 8303)]	0	15.15	10	2	2	2	454	47	6.95	8.66	2	1
TRUE	High	Master Protein	ProteinCenter:sp_tr_canonical	Q72D38 submitted name: Sodium-dependent symporter family protein [OS=Desulfovibrio vulgaris (strain Hildenborough / ATCC 29579 / DSM 644 / NCIMB 8303)]	0	14.663	4	1	2	1	453	47.9	9.03	9.5	1	1
TRUE	High	Master Protein	ProteinCenter:sp_tr_canonical	Q72FB9 submitted name: Amine oxidase, flavin-containing [OS=Desulfovibrio vulgaris (strain Hildenborough / ATCC 29579 / DSM 644 / NCIMB 8303)]	0	13.979	7	2	2	2	449	50.9	5.97	7.91	2	1
TRUE	High	Master Protein	ProteinCenter:sp_tr_canonical	Q72F05 submitted name: Potassium uptake protein, TrkH family [OS=Desulfovibrio vulgaris (strain Hildenborough / ATCC 29579 / DSM 644 / NCIMB 8303)]	0	10.66	3	1	2	1	445	47.4	8.32	7.49	1	1
TRUE	High	Master Protein	ProteinCenter:sp_tr_canonical	Q72A84 submitted name: Xanthine/uracil permease family protein [OS=Desulfovibrio vulgaris (strain Hildenborough / ATCC 29579 / DSM 644 / NCIMB 8303)]	0	15.082	8	1	2	1	443	46.5	8.16	10.77	1	1
TRUE	High	Master Protein	ProteinCenter:sp_tr_canonical	Q72EX8 UPF0597 protein DVU_0440 [OS=Desulfovibrio vulgaris (strain Hildenborough / ATCC 29579 / DSM 644 / NCIMB 8303)]	0	9.087	7	2	2	2	443	44.6	5.54	6.28	2	1
TRUE	High	Master Protein	ProteinCenter:sp_tr_canonical	Q72AL4 submitted name: Na+/H+ antiporter family protein [OS=Desulfovibrio vulgaris (strain Hildenborough / ATCC 29579 / DSM 644 / NCIMB 8303)]	0	10.019	5	2	2	2	440	45.3	7.99	6.22	2	1
TRUE	High	Master Protein	ProteinCenter:sp_tr_canonical	Q72DV3 submitted name: Glycolate oxidase, iron-sulfur subunit, putative [OS=Desulfovibrio vulgaris (strain Hildenborough / ATCC 29579 / DSM 644 / NCIMB 8303)]	0	8.187	4	2	2	2	440	47.4	7.47	4.88	2	1
TRUE	High	Master Protein	ProteinCenter:sp_tr_canonical	Q72G59 Chromosomal replication initiator protein DnaA [OS=Desulfovibrio vulgaris (strain Hildenborough / ATCC 29579 / DSM 644 / NCIMB 8303)]	0	8.931	7	2	2	2	437	49.5	7.8	5.89	2	1
TRUE	High	Master Protein	ProteinCenter:sp_tr_canonical	Q726G1 submitted name: 6-phosphofructo-2-kinase/fructose-2, 6-biphosphatase [OS=Desulfovibrio vulgaris (strain Hildenborough / ATCC 29579 / DSM 644 / NCIMB 8303)]	0	14.176	7	2	2	2	420	47.9	8.87	7.38	2	1
TRUE	High	Master Protein	ProteinCenter:sp_tr_canonical	Q72DA3 Uracil transporter [OS=Desulfovibrio vulgaris (strain Hildenborough / ATCC 29579 / DSM 644 / NCIMB 8303)]	0	8.338	5	2	2	2	419	43.4	8.57	5.06	2	1
TRUE	High	Master Protein	ProteinCenter:sp_tr_canonical	Q728T5 HD_domain domain-containing protein [OS=Desulfovibrio vulgaris (strain Hildenborough / ATCC 29579 / DSM 644 / NCIMB 8303)]	0	6.688	4	1	2	1	413	47.2	6.07	5.32	1	1
TRUE	High	Master Protein	ProteinCenter:sp_tr_canonical	Q729B4 submitted name: ABC transporter, permease protein [OS=Desulfovibrio vulgaris (strain Hildenborough / ATCC 29579 / DSM 644 / NCIMB 8303)]	0	6.291	6	2	2	2	406	43.1	9.33	2.23	2	1
TRUE	High	Master Protein	ProteinCenter:sp_tr_canonical	Q728I6 submitted name: Sodium/calcium exchanger family protein [OS=Desulfovibrio vulgaris (strain Hildenborough / ATCC 29579 / DSM 644 / NCIMB 8303)]	0	5.909	5	1	2	1	406	44.3	6.34	2	1	1
TRUE	High	Master Protein	ProteinCenter:sp_tr_canonical	Q72BT6 submitted name: Outer membrane transport protein, OmpP1/FadL/TodX family [OS=Desulfovibrio vulgaris (strain Hildenborough / ATCC 29579 / DSM 644 / NCIMB 8303)]	0	8.83	8	2	2	2	404	44.9	4.91	5.14	2	1
TRUE	High	Master Protein	ProteinCenter:sp_tr_canonical	Q72FN4 submitted name: Molybdenum-pterin binding domain protein/site-specific recombinase, phage integrase family [OS=Desulfovibrio vulgaris (strain Hildenborough / ATCC 29579 / DSM 644 / NCIMB 8303)]	0	5.817	6	2	2	2	403	43.3	8.95	2.7	2	1
TRUE	High	Master Protein	ProteinCenter:sp_tr_canonical	Q72CQ2 Ammonium transporter [OS=Desulfovibrio vulgaris (strain Hildenborough / ATCC 29579 / DSM 644 / NCIMB 8303)]	0	10.122	6	2	2	2	402	42.1	6.79	5.42	2	1
TRUE	High	Master Protein	ProteinCenter:sp_tr_canonical	Q72A61 submitted name: Uncharacterized protein [OS=Desulfovibrio vulgaris (strain Hildenborough / ATCC 29579 / DSM 644 / NCIMB 8303)]	0	9.654	11	2	2	2	393	41.7	5.66	6.25	2	1
TRUE	High	Master Protein	ProteinCenter:sp_tr_canonical	Q72DJ7 submitted name: Sensor histidine kinase [OS=Desulfovibrio vulgaris (strain Hildenborough / ATCC 29579 / DSM 644 / NCIMB 8303)]	0	6.164	5	2	2	1	391	42.7	6.65	4.2	2	1
TRUE	High	Master Protein	ProteinCenter:sp_tr_canonical	Q725K3 submitted name: Ribosomal large subunit pseudouridine synthase C [OS=Desulfovibrio vulgaris (strain Hildenborough / ATCC 29579 / DSM 644 / NCIMB 8303)]	0	7.047	4	1	2	1	390	42.4	8.6	6.29	1	1
TRUE	High	Master Protein	ProteinCenter:sp_tr_canonical	P61984 Cobalt-precorrin-5B C(1)-methyltransferase [OS=Desulfovibrio vulgaris (strain Hildenborough / ATCC 29579 / DSM 644 / NCIMB 8303)]	0	9.501	9	2	2	2	389	40.3	6.89	5.5	2	1
TRUE	High	Master Protein	ProteinCenter:sp_tr_canonical	Q728G7 HlyD_D23 domain-containing protein [OS=Desulfovibrio vulgaris (strain Hildenborough / ATCC 29579 / DSM 644 / NCIMB 8303)]	0	4.819	5	2	2	2	389	40.7	8.88	2.03	2	1
TRUE	High	Master Protein	ProteinCenter:sp_tr_canonical	P33390 Protein DVU_0534 [OS=Desulfovibrio vulgaris (strain Hildenborough / ATCC 29579 / DSM 644 / NCIMB 8303)]	0	6.586	6	2	2	2	388	43.1	8.4	4.41	2	1
TRUE	High	Master Protein	ProteinCenter:sp_tr_canonical	Q72G05 submitted name: Efflux transporter, RND family, MFP subunit [OS=Desulfovibrio vulgaris (strain Hildenborough / ATCC 29579 / DSM 644 / NCIMB 8303)]	0	12.037	12	2	2	2	383	40.2	6.61	8.63	2	1
TRUE	High	Master Protein	ProteinCenter:sp_tr_canonical	Q729F5 submitted name: Alcohol dehydrogenase, iron-containing [OS=Desulfovibrio vulgaris (strain Hildenborough / ATCC 29579 / DSM 644 / NCIMB 8303)]	0	5.858	6	2	2	2	380	41	6.02	4.49	2	1
TRUE	High	Master Protein	ProteinCenter:sp_tr_canonical	Q725T9 submitted name: Potassium channel histidine kinase domain protein/universal stress protein [OS=Desulfovibrio vulgaris (strain Hildenborough / ATCC 29579 / DSM 644 / NCIMB 8303)]	0	11.671	9	2	2	2	379	41.9	6.55	7.26	2	1
TRUE	High	Master Protein	ProteinCenter:sp_tr_canonical	Q72F02 submitted name: GGDEF domain protein [OS=Desulfovibrio vulgaris (strain Hildenborough / ATCC 29579 / DSM 644 / NCIMB 8303)]	0	9.585	10	2	2	2	372	41.6	7.71	5.37	2	1
TRUE	High	Master Protein	ProteinCenter:sp_tr_canonical	Q72BJ2 submitted name: Permease, putative [OS=Desulfovibrio vulgaris (strain Hildenborough / ATCC 29579 / DSM 644 / NCIMB 8303)]	0	4.662	10	2	2	2	371	40.5	9.13	2.31	2	1
TRUE	High	Master Protein	ProteinCenter:sp_tr_canonical	Q726V3 submitted name: Radical SAM domain protein [OS=Desulfovibrio vulgaris (strain Hildenborough / ATCC 29579 / DSM 644 / NCIMB 8303)]	0	9.618	7	2	2	2	370	41.9	6.47	5.28	2	1
TRUE	High	Master Protein	ProteinCenter:sp_tr_canonical	Q72D39 ThiI domain-containing protein [OS=Desulfovibrio vulgaris (strain Hildenborough / ATCC 29579 / DSM 644 / NCIMB 8303)]	0	8.19	7	2	2	2	368	41.2	8.27	5.78	2	1
TRUE	High	Master Protein	ProteinCenter:sp_tr_canonical	Q72B00 tRNA N6-adenosine threonylcarbamoyltransferase [OS=Desulfovibrio vulgaris (strain Hildenborough / ATCC 29579 / DSM 644 / NCIMB 8303)]	0	6.038	3	1	2	1	361	38.1	6.35	5.11	1	1
TRUE	High	Master Protein	ProteinCenter:sp_tr_canonical	Q72FY6 submitted name: Uncharacterized protein [OS=Desulfovibrio vulgaris (strain Hildenborough / ATCC 29579 / DSM 644 / NCIMB 8303)]	0	5.751	11	2	2	2	360	39.3	7.61	3.11	2	1
TRUE	High	Master Protein	ProteinCenter:sp_tr_canonical	Q728U5 Phospho-N-acetylmuramoyl-pentapeptide-transferase [OS=Desulfovibrio vulgaris (strain Hildenborough / ATCC 29579 / DSM 644 / NCIMB 8303)]	0	5.392	4	2	2	2	358	39.1	9.44	0	2	1
TRUE	High	Master Protein	ProteinCenter:sp_tr_canonical	Q72C19 submitted name: CgeB family protein [OS=Desulfovibrio vulgaris (strain Hildenborough / ATCC 29579 / DSM 644 / NCIMB 8303)]	0	6.108	3	1	2	1	354	40	5.91	6.29	1	1
TRUE	High	Master Protein	ProteinCenter:sp_tr_canonical	Q725L2 submitted name: Uncharacterized protein [OS=Desulfovibrio vulgaris (strain Hildenborough / ATCC 29579 / DSM 644 / NCIMB 8303)]	0	7.883	7	2	2	2	353	38.2	6.46	5.67	2	1
TRUE	High	Master Protein	ProteinCenter:sp_tr_canonical	Q72BM9 submitted name: Potassium uptake protein, TrkA family [OS=Desulfovibrio vulgaris (strain Hildenborough / ATCC 29579 / DSM 644 / NCIMB 8303)]	0	8.524	9	2	2	2	350	38.5	7.25	5.58	2	1
TRUE	High	Master Protein	ProteinCenter:sp_tr_canonical	Q72G40 submitted name: Conserved domain protein [OS=Desulfovibrio vulgaris (strain Hildenborough / ATCC 29579 / DSM 644 / NCIMB 8303)]	0	10.784	8	2	2	2	348	40.1	6.42	6.44	2	1
TRUE	High	Master Protein	ProteinCenter:sp_tr_canonical	Q726K6 submitted name: TonB protein, putative [OS=Desulfovibrio vulgaris (strain Hildenborough / ATCC 29579 / DSM 644 / NCIMB 8303)]	0	6.936	9	2	2	2	341	35.6	9.23	4.76	2	1
TRUE	High	Master Protein	ProteinCenter:sp_tr_canonical	Q72E72 submitted name: TRAP transporter solute receptor DctP [OS=Desulfovibrio vulgaris (strain Hildenborough / ATCC 29579 / DSM 644 / NCIMB 8303)]	0	12.117	9	2	2	2	338	37.1	6.35	7.49	2	1
TRUE	High	Master Protein	ProteinCenter:sp_tr_canonical	Q72A45 submitted name: Uncharacterized protein [OS=Desulfovibrio vulgaris (strain Hildenborough / ATCC 29579 / DSM 644 / NCIMB 8303)]	0	10.55	15	2	2	2	338	34.9	6.04	7.15	2	1
TRUE	High	Master Protein	ProteinCenter:sp_tr_canonical	Q727N3 submitted name: TRAP transporter solute receptor DctP [OS=Desulfovibrio vulgaris (strain Hildenborough / ATCC 29579 / DSM 644 / NCIMB 8303)]	0	7.797	9	2	2	2	336	37.1	7.12	5.87	2	1
TRUE	High	Master Protein	ProteinCenter:sp_tr_canonical	Q72EW2 submitted name: DHH family protein [OS=Desulfovibrio vulgaris (strain Hildenborough / ATCC 29579 / DSM 644 / NCIMB 8303)]	0	4.113	5	2	2	2	335	38.2	9.2	3.56	2	1
TRUE	High	Master Protein	ProteinCenter:sp_tr_canonical	Q726S0 DUF362 domain-containing protein [OS=Desulfovibrio vulgaris (strain Hildenborough / ATCC 29579 / DSM 644 / NCIMB 8303)]	0	4.967	6	1	2	1	330	33.7	7.55	5.84	1	1
TRUE	High	Master Protein	ProteinCenter:sp_tr_canonical	Q72BW4 submitted name: Uncharacterized protein [OS=Desulfovibrio vulgaris (strain Hildenborough / ATCC 29579 / DSM 644 / NCIMB 8303)]	0	8.746	10	2	2	2	328	36.9	6.47	3.02	2	1
TRUE	High	Master Protein	ProteinCenter:sp_tr_canonical	Q72DL9 Flagellar motor switch protein FliM [OS=Desulfovibrio vulgaris (strain Hildenborough / ATCC 29579 / DSM 644 / NCIMB 8303)]	0	4.99	4	1	2	1	326	36.6	5.11	6.89	1	1
TRUE	High	Master Protein	ProteinCenter:sp_tr_canonical	Q727V0 submitted name: Quinone oxidoreductase [OS=Desulfovibrio vulgaris (strain Hildenborough / ATCC 29579 / DSM 644 / NCIMB 8303)]	0	10.037	16	2	2	2	325	34.5	7.03	5.44	2	1
TRUE	High	Master Protein	ProteinCenter:sp_tr_canonical	Q72CC1 submitted name: Membrane protein, putative [OS=Desulfovibrio vulgaris (strain Hildenborough / ATCC 29579 / DSM 644 / NCIMB 8303)]	0	8.183	9	2	2	2	322	34.8	9.17	5	2	1
TRUE	High	Master Protein	ProteinCenter:sp_tr_canonical	Q72EC6 submitted name: Chemotaxis protein CheV [OS=Desulfovibrio vulgaris (strain Hildenborough / ATCC 29579 / DSM 644 / NCIMB 8303)]	0	5.999	5	2	2	1	316	34.8	6.06	2.48	2	1
TRUE	High	Master Protein	ProteinCenter:sp_tr_canonical	Q729V6 submitted name: Asparaginase family protein [OS=Desulfovibrio vulgaris (strain Hildenborough / ATCC 29579 / DSM 644 / NCIMB 8303)]	0	7.013	7	2	2	2	315	33.2	6.11	5.76	2	1
TRUE	High	Master Protein	ProteinCenter:sp_tr_canonical	Q72EW8 Riboflavin biosynthesis protein [OS=Desulfovibrio vulgaris (strain Hildenborough / ATCC 29579 / DSM 644 / NCIMB 8303)]	0	7.4	7	2	2	2	314	35	6.7	4.98	2	1
TRUE	High	Master Protein	ProteinCenter:sp_tr_canonical	P62051 L-lactate dehydrogenase [OS=Desulfovibrio vulgaris (strain Hildenborough / ATCC 29579 / DSM 644 / NCIMB 8303)]	0	10.946	13	2	2	2	309	32.2	5.87	5.89	2	1
TRUE	High	Master Protein	ProteinCenter:sp_tr_canonical	Q725R0 submitted name: Uncharacterized protein [OS=Desulfovibrio vulgaris (strain Hildenborough / ATCC 29579 / DSM 644 / NCIMB 8303)]	0	6.747	8	2	2	2	307	33.7	9.54	2.62	2	1
TRUE	High	Master Protein	ProteinCenter:sp_tr_canonical	Q72F57 submitted name: Uncharacterized protein [OS=Desulfovibrio vulgaris (strain Hildenborough / ATCC 29579 / DSM 644 / NCIMB 8303)]	0.001	3.376	7	2	2	2	305	34	6.52	1.74	2	1
TRUE	High	Master Protein	ProteinCenter:sp_tr_canonical	Q72CB7 submitted name: Lipoprotein, putative [OS=Desulfovibrio vulgaris (strain Hildenborough / ATCC 29579 / DSM 644 / NCIMB 8303)]	0	16.402	7	1	2	1	301	33.2	6.07	8.79	1	1
TRUE	High	Master Protein	ProteinCenter:sp_tr_canonical	Q728V0 UDP-N-acetylenolpyruvoylglucosamine reductase [OS=Desulfovibrio vulgaris (strain Hildenborough / ATCC 29579 / DSM 644 / NCIMB 8303)]	0	6.776	5	1	2	1	296	31.1	6.68	7.17	1	1
TRUE	High	Master Protein	ProteinCenter:sp_tr_canonical	Q72FW6 submitted name: Polyamine ABC transporter, permease protein [OS=Desulfovibrio vulgaris (strain Hildenborough / ATCC 29579 / DSM 644 / NCIMB 8303)]	0	9.884	10	2	2	2	295	32.7	9.41	5.87	2	1
TRUE	High	Master Protein	ProteinCenter:sp_tr_canonical	Q72B31 Quinolinate phosphoribosyltransferase [decarboxylating] [OS=Desulfovibrio vulgaris (strain Hildenborough / ATCC 29579 / DSM 644 / NCIMB 8303)]	0	9.419	8	2	2	2	295	31.9	5.85	6.85	2	1
TRUE	High	Master Protein	ProteinCenter:sp_tr_canonical	Q727D9 Release factor glutamine methyltransferase [OS=Desulfovibrio vulgaris (strain Hildenborough / ATCC 29579 / DSM 644 / NCIMB 8303)]	0	9.107	17	2	2	2	295	32.2	5.82	2.97	2	1
TRUE	High	Master Protein	ProteinCenter:sp_tr_canonical	Q726F0 submitted name: VacJ lipoprotein, putative [OS=Desulfovibrio vulgaris (strain Hildenborough / ATCC 29579 / DSM 644 / NCIMB 8303)]	0	8.284	6	1	2	1	295	32.2	5.5	3.19	1	1
TRUE	High	Master Protein	ProteinCenter:sp_tr_canonical	Q72WL2 Transport permease protein [OS=Desulfovibrio vulgaris (strain Hildenborough / ATCC 29579 / DSM 644 / NCIMB 8303)]	0	10.893	5	1	2	1	294	32.6	8.98	6.73	1	1
TRUE	High	Master Protein	ProteinCenter:sp_tr_canonical	Q728D6 Phosphate-binding protein [OS=Desulfovibrio vulgaris (strain Hildenborough / ATCC 29579 / DSM 644 / NCIMB 8303)]	0	11.82	20	2	2	2	292	30	9.39	5.62	2	1
TRUE	High	Master Protein	ProteinCenter:sp_tr_canonical	Q72CC0 dTDP-4-dehydrorhamnose reductase [OS=Desulfovibrio vulgaris (strain Hildenborough / ATCC 29579 / DSM 644 / NCIMB 8303)]	0	17.409	15	2	2	2	291	31.3	6.52	9.2	2	1
TRUE	High	Master Protein	ProteinCenter:sp_tr_canonical	Q728C0 submitted name: Uncharacterized protein [OS=Desulfovibrio vulgaris (strain Hildenborough / ATCC 29579 / DSM 644 / NCIMB 8303)]	0	7.645	18	2	2	2	290	31.2	7.9	2.22	2	1
TRUE	High	Master Protein	ProteinCenter:sp_tr_canonical	Q72DF6 submitted name: 4-hydroxybenzoate octaprenyltransferase, putative [OS=Desulfovibrio vulgaris (strain Hildenborough / ATCC 29579 / DSM 644 / NCIMB 8303)]	0	10.964	7	2	2	2	289	31.7	9	7.35	2	1
TRUE	High	Master Protein	ProteinCenter:sp_tr_canonical	Q725I4 submitted name: Conserved domain protein [OS=Desulfovibrio vulgaris (strain Hildenborough / ATCC 29579 / DSM 644 / NCIMB 8303)]	0	8.943	8	2	2	2	286	31.8	6.13	4.52	2	1
TRUE	High	Master Protein	ProteinCenter:sp_tr_canonical	Q727B0 submitted name: Conserved domain protein [OS=Desulfovibrio vulgaris (strain Hildenborough / ATCC 29579 / DSM 644 / NCIMB 8303)]	0	9.289	10	2	2	2	285	30.1	6.25	6.76	2	1
TRUE	High	Master Protein	ProteinCenter:sp_tr_canonical	Q72AX3 Diaminopimelate epimerase [OS=Desulfovibrio vulgaris (strain Hildenborough / ATCC 29579 / DSM 644 / NCIMB 8303)]	0	17.588	17	2	2	2	282	29.9	6.29	8.97	2	1
TRUE	High	Master Protein	ProteinCenter:sp_tr_canonical	Q72AL9 submitted name: Rhodanese-like domain protein [OS=Desulfovibrio vulgaris (strain Hildenborough / ATCC 29579 / DSM 644 / NCIMB 8303)]	0	8.467	11	2	2	2	282	30.7	4.96	6.02	2	1
TRUE	High	Master Protein	ProteinCenter:sp_tr_canonical	Q727U9 1,4-dihydroxy-6-naphtoate synthase [OS=Desulfovibrio vulgaris (strain Hildenborough / ATCC 29579 / DSM 644 / NCIMB 8303)]	0	13.196	12	2	2	2	280	29.5	5.24	8.26	2	1
TRUE	High	Master Protein	ProteinCenter:sp_tr_canonical	Q72BG3 submitted name: Acyltransferase, putative [OS=Desulfovibrio vulgaris (strain Hildenborough / ATCC 29579 / DSM 644 / NCIMB 8303)]	0	10.934	9	2	2	2	280	31.9	10.35	6.27	2	1
TRUE	High	Master Protein	ProteinCenter:sp_tr_canonical	Q728X7 submitted name: Oxidoreductase, NAD-binding, putative [OS=Desulfovibrio vulgaris (strain Hildenborough / ATCC 29579 / DSM 644 / NCIMB 8303)]	0	8.125	6	2	2	2	280	29.9	6.64	5.66	2	1
TRUE	High	Master Protein	ProteinCenter:sp_tr_canonical	Q729J3 submitted name: HD domain protein [OS=Desulfovibrio vulgaris (strain Hildenborough / ATCC 29579 / DSM 644 / NCIMB 8303)]	0	5.301	5	1	2	1	280	29.9	6.37	3.64	1	1
TRUE	High	Master Protein	ProteinCenter:sp_tr_canonical	Q726A9 submitted name: Tartrate dehydratase alpha subunit, putative [OS=Desulfovibrio vulgaris (strain Hildenborough / ATCC 29579 / DSM 644 / NCIMB 8303)]	0	9.525	15	2	2	2	279	29.5	6.84	3.73	2	1
TRUE	High	Master Protein	ProteinCenter:sp_tr_canonical	Q725L1 submitted name: Hydrolase, TatD family [OS=Desulfovibrio vulgaris (strain Hildenborough / ATCC 29579 / DSM 644 / NCIMB 8303)]	0	12.884	6	1	2	1	278	30.6	5.63	7.07	1	1
TRUE	High	Master Protein	ProteinCenter:sp_tr_canonical	Q728V1 submitted name: Cell division protein FtsQ, putative [OS=Desulfovibrio vulgaris (strain Hildenborough / ATCC 29579 / DSM 644 / NCIMB 8303)]	0	9.082	11	2	2	2	278	30.4	8.92	5.32	2	1
TRUE	High	Master Protein	ProteinCenter:sp_tr_canonical	Q725Q0 Cell division protein FtsX [OS=Desulfovibrio vulgaris (strain Hildenborough / ATCC 29579 / DSM 644 / NCIMB 8303)]	0	8.447	12	2	2	2	277	30.4	9.58	5.19	2	1
TRUE	High	Master Protein	ProteinCenter:sp_tr_canonical	Q725K8 HTH merR-type domain-containing protein [OS=Desulfovibrio vulgaris (strain Hildenborough / ATCC 29579 / DSM 644 / NCIMB 8303)]	0	6.927	8	1	2	1	273	29.3	8.35	6.97	1	1
TRUE	High	Master Protein	ProteinCenter:sp_tr_canonical	Q72CN6 SPOR domain-containing protein [OS=Desulfovibrio vulgaris (strain Hildenborough / ATCC 29579 / DSM 644 / NCIMB 8303)]	0	5.695	7	1	2	1	273	29.1	10.08	6.17	1	1
TRUE	High	Master Protein	ProteinCenter:sp_tr_canonical	Q72DJ8 submitted name: Phosphomethylpyrimidine kinase [OS=Desulfovibrio vulgaris (strain Hildenborough / ATCC 29579 / DSM 644 / NCIMB 8303)]	0	5.169	4	1	2	1	268	27.6	6.25	6.4	1	1
TRUE	High	Master Protein	ProteinCenter:sp_tr_canonical	Q72DC1 submitted name: Uncharacterized protein [OS=Desulfovibrio vulgaris (strain Hildenborough / ATCC 29579 / DSM 644 / NCIMB 8303)]	0	8.95	13	2	2	2	267	28.3	7.37	3.55	2	1
TRUE	High	Master Protein	ProteinCenter:sp_tr_canonical	Q729I7 Hydroxyethylthiazole kinase [OS=Desulfovibrio vulgaris (strain Hildenborough / ATCC 29579 / DSM 644 / NCIMB 8303)]	0	8.372	10	2	2	2	267	27.3	6.7	6.89	2	1
TRUE	High	Master Protein	ProteinCenter:sp_tr_canonical	Q72AQ8 submitted name: Phosphonate ABC transporter, permease protein [OS=Desulfovibrio vulgaris (strain Hildenborough / ATCC 29579 / DSM 644 / NCIMB 8303)]	0	11.851	11	2	2	2	266	29.3	8.32	8.13	2	1
TRUE	High	Master Protein	ProteinCenter:sp_tr_canonical	Q72B41 Ribosomal RNA small subunit methyltransferase A [OS=Desulfovibrio vulgaris (strain Hildenborough / ATCC 29579 / DSM 644 / NCIMB 8303)]	0	9.456	11	2	2	2	266	29.3	9.86	3.56	2	1
TRUE	High	Master Protein	ProteinCenter:sp_tr_canonical	Q72EK0 submitted name: Formate dehydrogenase accessory protein FdhD, putative [OS=Desulfovibrio vulgaris (strain Hildenborough / ATCC 29579 / DSM 644 / NCIMB 8303)]	0	13.838	17	2	2	2	262	28.3	7.17	5.42	2	1
TRUE	High	Master Protein	ProteinCenter:sp_tr_canonical	Q728X1 submitted name: Formate dehydrogenase, beta subunit, putative [OS=Desulfovibrio vulgaris (strain Hildenborough / ATCC 29579 / DSM 644 / NCIMB 8303)]	0	10.072	16	2	2	2	260	29.2	8.82	9.07	2	1
TRUE	High	Master Protein	ProteinCenter:sp_tr_canonical	Q72FW7 submitted name: Polyamine ABC transporter, permease protein [OS=Desulfovibrio vulgaris (strain Hildenborough / ATCC 29579 / DSM 644 / NCIMB 8303)]	0	9.324	9	2	2	2	257	28.3	9.23	5.56	2	1
TRUE	High	Master Protein	ProteinCenter:sp_tr_canonical	Q72EA9 submitted name: Uncharacterized protein [OS=Desulfovibrio vulgaris (strain Hildenborough / ATCC 29579 / DSM 644 / NCIMB 8303)]	0	6.757	13	2	2	2	256	29.1	8.09	3.01	2	1
TRUE	High	Master Protein	ProteinCenter:sp_tr_canonical	Q72D46 Phosphate import ATP-binding protein PstB [OS=Desulfovibrio vulgaris (strain Hildenborough / ATCC 29579 / DSM 644 / NCIMB 8303)]	0	10.519	9	2	2	2	255	28.8	6.24	6.7	2	1
TRUE	High	Master Protein	ProteinCenter:sp_tr_canonical	Q72CY7 submitted name: Transcriptional regulator, Cro/CI family [OS=Desulfovibrio vulgaris (strain Hildenborough / ATCC 29579 / DSM 644 / NCIMB 8303)]	0	8.965	6	1	2	1	255	28.1	5.76	5.87	1	1
TRUE	High	Master Protein	ProteinCenter:sp_tr_canonical	Q727W3 submitted name: High-affinity branched chain amino acid ABC transporter, ATP-binding protein [OS=Desulfovibrio vulgaris (strain Hildenborough / ATCC 29579 / DSM 644 / NCIMB 8303)]	0	7.016	7	2	2	1	255	28.5	6.07	4.68	2	1
TRUE	High	Master Protein	ProteinCenter:sp_tr_canonical	Q72DU8 submitted name: PTS system, IID component, putative [OS=Desulfovibrio vulgaris (strain Hildenborough / ATCC 29579 / DSM 644 / NCIMB 8303)]	0	10.703	10	2	2	2	252	28	9.6	6.56	2	1
TRUE	High	Master Protein	ProteinCenter:sp_tr_canonical	Q72B22 submitted name: Uncharacterized protein [OS=Desulfovibrio vulgaris (strain Hildenborough / ATCC 29579 / DSM 644 / NCIMB 8303)]	0	11.393	11	2	2	2	251	27.5	8.79	7.97	2	1
TRUE	High	Master Protein	ProteinCenter:sp_tr_canonical	P62353 1-(5-phosphoribosyl)-5-[(5-phosphoribosylamino)methylideneamino] imidazole-4-carboxamide isomerase [OS=Desulfovibrio vulgaris (strain Hildenborough / ATCC 29579 / DSM 644 / NCIMB 8303)]	0	9.71	12	2	2	2	249	26.5	4.91	7.46	2	1
TRUE	High	Master Protein	ProteinCenter:sp_tr_canonical	Q72WR9 Type-2 restriction enzyme [OS=Desulfovibrio vulgaris (strain Hildenborough / ATCC 29579 / DSM 644 / NCIMB 8303)]	0	4.582	6	1	2	1	246	27.2	7.46	6.86	1	1
TRUE	High	Master Protein	ProteinCenter:sp_tr_canonical	Q728G2 submitted name: Lipoprotein, putative [OS=Desulfovibrio vulgaris (strain Hildenborough / ATCC 29579 / DSM 644 / NCIMB 8303)]	0	19.186	24	2	2	2	244	26.5	5.22	9.73	2	1
TRUE	High	Master Protein	ProteinCenter:sp_tr_canonical	Q729W9 submitted name: MotB protein, putative [OS=Desulfovibrio vulgaris (strain Hildenborough / ATCC 29579 / DSM 644 / NCIMB 8303)]	0	12.695	14	2	2	2	244	27.5	4.83	8.11	2	1
TRUE	High	Master Protein	ProteinCenter:sp_tr_canonical	Q72E26 submitted name: Amino acid ABC transporter, ATP-binding protein [OS=Desulfovibrio vulgaris (strain Hildenborough / ATCC 29579 / DSM 644 / NCIMB 8303)]	0	9.603	16	2	2	2	243	27.2	6.15	4.19	2	1
TRUE	High	Master Protein	ProteinCenter:sp_tr_canonical	Q729K7 submitted name: Amino acid ABC transporter, ATP-binding protein [OS=Desulfovibrio vulgaris (strain Hildenborough / ATCC 29579 / DSM 644 / NCIMB 8303)]	0	7.732	10	2	2	2	242	27.2	6.54	5.96	2	1
TRUE	High	Master Protein	ProteinCenter:sp_tr_canonical	Q72FX2 HTH OST-type domain-containing protein [OS=Desulfovibrio vulgaris (strain Hildenborough / ATCC 29579 / DSM 644 / NCIMB 8303)]	0	11.287	14	2	2	2	240	26.4	8.48	8.51	2	1
TRUE	High	Master Protein	ProteinCenter:sp_tr_canonical	Q729Y8 submitted name: Uncharacterized protein [OS=Desulfovibrio vulgaris (strain Hildenborough / ATCC 29579 / DSM 644 / NCIMB 8303)]	0	8.402	9	2	2	2	240	27.5	7.33	5.01	2	1
TRUE	High	Master Protein	ProteinCenter:sp_tr_canonical	Q72B78 submitted name: Lipoprotein, putative [OS=Desulfovibrio vulgaris (strain Hildenborough / ATCC 29579 / DSM 644 / NCIMB 8303)]	0	8.087	11	2	2	2	235	26.2	9.1	6.49	2	1
TRUE	High	Master Protein	ProteinCenter:sp_tr_canonical	Q72DA1 Cytidylate kinase [OS=Desulfovibrio vulgaris (strain Hildenborough / ATCC 29579 / DSM 644 / NCIMB 8303)]	0	7.662	8	2	2	2	232	24.9	6.24	4.76	2	1
TRUE	High	Master Protein	ProteinCenter:sp_tr_canonical	Q72BG8 Outer-membrane lipoprotein carrier protein [OS=Desulfovibrio vulgaris (strain Hildenborough / ATCC 29579 / DSM 644 / NCIMB 8303)]	0	13.276	12	2	2	2	225	25.4	5.52	7.71	2	1
TRUE	High	Master Protein	ProteinCenter:sp_tr_canonical	Q72E88 submitted name: Uncharacterized protein [OS=Desulfovibrio vulgaris (strain Hildenborough / ATCC 29579 / DSM 644 / NCIMB 8303)]	0	5.406	5	1	2	1	223	24	6.51	5.44	1	1
TRUE	High	Master Protein	ProteinCenter:sp_tr_canonical	Q72D45 Phosphate-specific transport system accessory protein PhoU [OS=Desulfovibrio vulgaris (strain Hildenborough / ATCC 29579 / DSM 644 / NCIMB 8303)]	0.001	3.698	10	1	2	1	221	24.7	6.04	2.31	1	1
TRUE	High	Master Protein	ProteinCenter:sp_tr_canonical	Q727P4 Formate dehydrogenase 2 subunit beta (cytochrome c-553) [OS=Desulfovibrio vulgaris (strain Hildenborough / ATCC 29579 / DSM 644 / NCIMB 8303)]	0.001	3.486	8	2	2	2	219	24.5	7.93	2.26	2	1
TRUE	High	Master Protein	ProteinCenter:sp_tr_canonical	Q728C2 submitted name: DedA family protein [OS=Desulfovibrio vulgaris (strain Hildenborough / ATCC 29579 / DSM 644 / NCIMB 8303)]	0	5.849	7	2	2	2	213	23.5	8.65	2.24	2	1
TRUE	High	Master Protein	ProteinCenter:sp_tr_canonical	Q729B5 5'-deoxynucleotidase [OS=Desulfovibrio vulgaris (strain Hildenborough / ATCC 29579 / DSM 644 / NCIMB 8303)]	0	12.115	19	2	2	2	210	23.9	6.01	5.19	2	1
TRUE	High	Master Protein	ProteinCenter:sp_tr_canonical	Q727T9 submitted name: Metallo-beta-lactamase family protein [OS=Desulfovibrio vulgaris (strain Hildenborough / ATCC 29579 / DSM 644 / NCIMB 8303)]	0	7.916	24	2	2	2	208	22.3	5.66	7.2	2	1
TRUE	High	Master Protein	ProteinCenter:sp_tr_canonical	Q725J5 Futalosine hydrolase [OS=Desulfovibrio vulgaris (strain Hildenborough / ATCC 29579 / DSM 644 / NCIMB 8303)]	0	6.296	8	1	2	1	207	21.6	5.07	7.98	1	1
TRUE	High	Master Protein	ProteinCenter:sp_tr_canonical	Q72AP5 submitted name: Pyruvate ferredoxin oxidoreductase, gamma subunit, putative [OS=Desulfovibrio vulgaris (strain Hildenborough / ATCC 29579 / DSM 644 / NCIMB 8303)]	0	5.146	13	1	2	1	207	22.4	8.57	2.56	1	1
TRUE	High	Master Protein	ProteinCenter:sp_tr_canonical	Q72D71 submitted name: Cobalamin biosynthesis protein CbiM [OS=Desulfovibrio vulgaris (strain Hildenborough / ATCC 29579 / DSM 644 / NCIMB 8303)]	0	9.552	19	2	2	2	204	21.1	8.37	6.45	2	1
TRUE	High	Master Protein	ProteinCenter:sp_tr_canonical	Q726M7 submitted name: Glyoxalase family protein [OS=Desulfovibrio vulgaris (strain Hildenborough / ATCC 29579 / DSM 644 / NCIMB 8303)]	0	10.572	18	2	2	2	200	21.9	5.38	8.08	2	1
TRUE	High	Master Protein	ProteinCenter:sp_tr_canonical	P61659 Imidazoleglycerol-phosphate dehydratase [OS=Desulfovibrio vulgaris (strain Hildenborough / ATCC 29579 / DSM 644 / NCIMB 8303)]	0.001	3.666	4	1	2	1	198	21.8	6.34	4.66	1	1
TRUE	High	Master Protein	ProteinCenter:sp_tr_canonical	Q72FZ7 submitted name: Cytidine/deoxycytidylate deaminase domain protein [OS=Desulfovibrio vulgaris (strain Hildenborough / ATCC 29579 / DSM 644 / NCIMB 8303)]	0	5.536	6	1	2	1	189	21.5	6.14	6.11	1	1
TRUE	High	Master Protein	ProteinCenter:sp_tr_canonical	Q728J0 Peptidase C39 domain-containing protein [OS=Desulfovibrio vulgaris (strain Hildenborough / ATCC 29579 / DSM 644 / NCIMB 8303)]	0	5.185	6	1	2	1	188	20.4	6.93	4.22	1	1
TRUE	High	Master Protein	ProteinCenter:sp_tr_canonical	Q72CS1 submitted name: FxsA protein [OS=Desulfovibrio vulgaris (strain Hildenborough / ATCC 29579 / DSM 644 / NCIMB 8303)]	0	23.441	35	2	2	2	186	19.5	6.93	10.18	2	1
TRUE	High	Master Protein	ProteinCenter:sp_tr_canonical	Q72DU2 Ribosome maturation factor RimM [OS=Desulfovibrio vulgaris (strain Hildenborough / ATCC 29579 / DSM 644 / NCIMB 8303)]	0	7.2	11	1	2	1	176	19.6	4.73	5.89	1	1
TRUE	High	Master Protein	ProteinCenter:sp_tr_canonical	Q72AQ9 submitted name: Peptidase, PfpI family [OS=Desulfovibrio vulgaris (strain Hildenborough / ATCC 29579 / DSM 644 / NCIMB 8303)]	0	10.089	13	2	2	2	173	19.1	6.79	6.25	2	1
TRUE	High	Master Protein	ProteinCenter:sp_tr_canonical	Q72EQ8 Ribosome maturation factor RimP [OS=Desulfovibrio vulgaris (strain Hildenborough / ATCC 29579 / DSM 644 / NCIMB 8303)]	0	13.523	20	2	2	2	172	18.9	5.11	8.38	2	1
TRUE	High	Master Protein	ProteinCenter:sp_tr_canonical	Q72WI1 submitted name: Uncharacterized protein [OS=Desulfovibrio vulgaris (strain Hildenborough / ATCC 29579 / DSM 644 / NCIMB 8303)]	0	8.983	24	2	2	2	169	18.9	5.96	4.94	2	1
TRUE	High	Master Protein	ProteinCenter:sp_tr_canonical	Q72FD0 Peptidyl-prolyl cis-trans isomerase [OS=Desulfovibrio vulgaris (strain Hildenborough / ATCC 29579 / DSM 644 / NCIMB 8303)]	0	9.378	18	2	2	2	164	18.2	5	5.46	2	1
TRUE	High	Master Protein	ProteinCenter:sp_tr_canonical	Q72E92 submitted name: Iron-sulfur cluster-binding protein [OS=Desulfovibrio vulgaris (strain Hildenborough / ATCC 29579 / DSM 644 / NCIMB 8303)]	0.001	3.737	9	1	2	1	162	16.9	6.49	2.21	1	1
TRUE	High	Master Protein	ProteinCenter:sp_tr_canonical	Q72DY8 Methylated-DNA--[protein]-cysteine S-methyltransferase [OS=Desulfovibrio vulgaris (strain Hildenborough / ATCC 29579 / DSM 644 / NCIMB 8303)]	0	10.381	19	2	2	2	161	17.1	6.3	6.55	2	1
TRUE	High	Master Protein	ProteinCenter:sp_tr_canonical	Q72E38 submitted name: Uncharacterized protein [OS=Desulfovibrio vulgaris (strain Hildenborough / ATCC 29579 / DSM 644 / NCIMB 8303)]	0	7.063	10	1	2	1	158	17.3	8.4	7.64	1	1
TRUE	High	Master Protein	ProteinCenter:sp_tr_canonical	Q72C94 submitted name: Uncharacterized protein [OS=Desulfovibrio vulgaris (strain Hildenborough / ATCC 29579 / DSM 644 / NCIMB 8303)]	0	11.45	19	2	2	2	155	16.4	8.35	5.75	2	1
TRUE	High	Master Protein	ProteinCenter:sp_tr_canonical	Q72DV1 SsrA-binding protein [OS=Desulfovibrio vulgaris (strain Hildenborough / ATCC 29579 / DSM 644 / NCIMB 8303)]	0	5.332	12	2	2	2	154	17.5	9.55	3.92	2	1
TRUE	High	Master Protein	ProteinCenter:sp_tr_canonical	Q72BK2 submitted name: PTS system, IIB component [OS=Desulfovibrio vulgaris (strain Hildenborough / ATCC 29579 / DSM 644 / NCIMB 8303)]	0	10.447	22	2	2	2	153	16.9	6.18	6.04	2	1
TRUE	High	Master Protein	ProteinCenter:sp_tr_canonical	Q72B74 Inner membrane protein YccF [OS=Desulfovibrio vulgaris (strain Hildenborough / ATCC 29579 / DSM 644 / NCIMB 8303)]	0	8.593	16	2	2	2	152	16.4	9.06	6.04	2	1
TRUE	High	Master Protein	ProteinCenter:sp_tr_canonical	P00323 Flavodoxin [OS=Desulfovibrio vulgaris (strain Hildenborough / ATCC 29579 / DSM 644 / NCIMB 8303)]	0	9.722	16	2	2	2	148	15.8	4.23	6.87	2	1
TRUE	High	Master Protein	ProteinCenter:sp_tr_canonical	Q725H1 submitted name: Uncharacterized protein [OS=Desulfovibrio vulgaris (strain Hildenborough / ATCC 29579 / DSM 644 / NCIMB 8303)]	0	6.366	14	2	2	2	140	16.2	7.44	5.01	2	1
TRUE	High	Master Protein	ProteinCenter:sp_tr_canonical	Q72C57 submitted name: Response regulator [OS=Desulfovibrio vulgaris (strain Hildenborough / ATCC 29579 / DSM 644 / NCIMB 8303)]	0	11.255	25	2	2	2	137	15.3	4.73	8.51	2	1
TRUE	High	Master Protein	ProteinCenter:sp_tr_canonical	Q72DP3 submitted name: Thioesterase family protein [OS=Desulfovibrio vulgaris (strain Hildenborough / ATCC 29579 / DSM 644 / NCIMB 8303)]	0	10.252	16	2	2	2	136	15.9	7.34	6.46	2	1
TRUE	High	Master Protein	ProteinCenter:sp_tr_canonical	Q729B7 submitted name: Uncharacterized protein [OS=Desulfovibrio vulgaris (strain Hildenborough / ATCC 29579 / DSM 644 / NCIMB 8303)]	0	13.003	24	2	2	2	135	14.7	10.1	8.55	2	1
TRUE	High	Master Protein	ProteinCenter:sp_tr_canonical	Q72EY9 submitted name: Ech hydrogenase, subunit EchF, putative [OS=Desulfovibrio vulgaris (strain Hildenborough / ATCC 29579 / DSM 644 / NCIMB 8303)]	0	8.331	19	2	2	2	133	14.8	8.41	5.29	2	1
TRUE	High	Master Protein	ProteinCenter:sp_tr_canonical	Q72EY7 submitted name: Ech hydrogenase, subunit EchD, putative [OS=Desulfovibrio vulgaris (strain Hildenborough / ATCC 29579 / DSM 644 / NCIMB 8303)]	0	4.629	17	1	2	1	130	14.6	4.77	2.28	1	1
TRUE	High	Master Protein	ProteinCenter:sp_tr_canonical	Q726A0 submitted name: Uncharacterized protein [OS=Desulfovibrio vulgaris (strain Hildenborough / ATCC 29579 / DSM 644 / NCIMB 8303)]	0.001	3.525	8	1	2	1	130	15.5	8.07	4.46	1	1
TRUE	High	Master Protein	ProteinCenter:sp_tr_canonical	Q726C5 submitted name: Chemotaxis protein CheY [OS=Desulfovibrio vulgaris (strain Hildenborough / ATCC 29579 / DSM 644 / NCIMB 8303)]	0	11.251	40	2	2	2	126	14.4	5.11	4.22	2	1
TRUE	High	Master Protein	ProteinCenter:sp_tr_canonical	Q726G7 submitted name: Lipoprotein, putative [OS=Desulfovibrio vulgaris (strain Hildenborough / ATCC 29579 / DSM 644 / NCIMB 8303)]	0	10.406	21	2	2	2	126	13.3	5.2	6.95	2	1
TRUE	High	Master Protein	ProteinCenter:sp_tr_canonical	Q72CV9 submitted name: Uncharacterized protein [OS=Desulfovibrio vulgaris (strain Hildenborough / ATCC 29579 / DSM 644 / NCIMB 8303)]	0	10.204	17	2	2	2	125	14.4	4.73	6.91	2	1
TRUE	High	Master Protein	ProteinCenter:sp_tr_canonical	Q729Z4 submitted name: Endoribonuclease, L-PSP family [OS=Desulfovibrio vulgaris (strain Hildenborough / ATCC 29579 / DSM 644 / NCIMB 8303)]	0	18.28	32	2	2	2	124	13	5.41	10.41	2	1
TRUE	High	Master Protein	ProteinCenter:sp_tr_canonical	Q72CC8 submitted name: Uncharacterized protein [OS=Desulfovibrio vulgaris (strain Hildenborough / ATCC 29579 / DSM 644 / NCIMB 8303)]	0	10.023	33	2	2	2	122	13.1	4.56	7.27	2	1
TRUE	High	Master Protein	ProteinCenter:sp_tr_canonical	Q729Y5 MPT synthase subunit 2 [OS=Desulfovibrio vulgaris (strain Hildenborough / ATCC 29579 / DSM 644 / NCIMB 8303)]	0	7.612	17	2	2	2	120	13.2	5.99	3.23	2	1
TRUE	High	Master Protein	ProteinCenter:sp_tr_canonical	Q72BQ3 submitted name: Uncharacterized protein [OS=Desulfovibrio vulgaris (strain Hildenborough / ATCC 29579 / DSM 644 / NCIMB 8303)]	0	18.716	29	2	2	2	116	12.9	9.14	8.97	2	1
TRUE	High	Master Protein	ProteinCenter:sp_tr_canonical	Q72EI3 DrsE domain-containing protein [OS=Desulfovibrio vulgaris (strain Hildenborough / ATCC 29579 / DSM 644 / NCIMB 8303)]	0	13.142	44	2	2	2	115	12.4	6.02	10.45	2	1
TRUE	High	Master Protein	ProteinCenter:sp_tr_canonical	Q72E07 submitted name: Uncharacterized protein [OS=Desulfovibrio vulgaris (strain Hildenborough / ATCC 29579 / DSM 644 / NCIMB 8303)]	0	12.112	34	2	2	2	115	13.3	5.1	7.4	2	1
TRUE	High	Master Protein	ProteinCenter:sp_tr_canonical	Q72D54 submitted name: Ribonuclease P protein component [OS=Desulfovibrio vulgaris (strain Hildenborough / ATCC 29579 / DSM 644 / NCIMB 8303)]	0	4.059	26	2	2	2	96	10.9	11.03	0	2	1
TRUE	High	Master Protein	ProteinCenter:sp_tr_canonical	Q726Y3 submitted name: Integration host factor, beta subunit [OS=Desulfovibrio vulgaris (strain Hildenborough / ATCC 29579 / DSM 644 / NCIMB 8303)]	0	7.27	41	2	2	2	91	10.3	9.35	5.96	2	1
TRUE	High	Master Protein	ProteinCenter:sp_tr_canonical	Q725M7 DNA-directed RNA polymerase subunit omega [OS=Desulfovibrio vulgaris (strain Hildenborough / ATCC 29579 / DSM 644 / NCIMB 8303)]	0	6.094	25	2	2	2	77	8.8	5.19	4.46	2	1
TRUE	High	Master Protein	ProteinCenter:sp_tr_canonical	Q725S4 submitted name: Iron-sulfur cluster-binding protein [OS=Desulfovibrio vulgaris (strain Hildenborough / ATCC 29579 / DSM 644 / NCIMB 8303)]	0	5.695	27	2	2	2	77	8.6	8.5	4.85	2	1
TRUE	High	Master Protein	ProteinCenter:sp_tr_canonical	Q72CS8 Acyl carrier protein [OS=Desulfovibrio vulgaris (strain Hildenborough / ATCC 29579 / DSM 644 / NCIMB 8303)]	0	10.395	16	2	2	2	76	8.5	4.21	6.61	2	1
TRUE	High	Master Protein	ProteinCenter:sp_tr_canonical	P61686 Translation initiation factor IF-1 1 [OS=Desulfovibrio vulgaris (strain Hildenborough / ATCC 29579 / DSM 644 / NCIMB 8303)]	0.001	3.589	13	1	2	1	72	8.3	9.47	4.23	1	1
TRUE	High	Master Protein	ProteinCenter:sp_tr_canonical	Q727E3 50S ribosomal protein L31 [OS=Desulfovibrio vulgaris (strain Hildenborough / ATCC 29579 / DSM 644 / NCIMB 8303)]	0	8.844	39	2	2	2	71	8.1	8.75	3.39	2	1
TRUE	High	Master Protein	ProteinCenter:sp_tr_canonical	Q72B46 30S ribosomal protein S21 [OS=Desulfovibrio vulgaris (strain Hildenborough / ATCC 29579 / DSM 644 / NCIMB 8303)]	0	3.903	11	1	2	1	70	8.4	10.48	1.66	1	1
TRUE	High	Master Protein	ProteinCenter:sp_tr_canonical	Q725Z7 submitted name: Ferredoxin I [OS=Desulfovibrio vulgaris (strain Hildenborough / ATCC 29579 / DSM 644 / NCIMB 8303)]	0	11.525	53	1	2	1	62	6.6	3.66	10.37	1	1
TRUE	High	Master Protein	ProteinCenter:sp_tr_canonical	Q72CS4 50S ribosomal protein L32 [OS=Desulfovibrio vulgaris (strain Hildenborough / ATCC 29579 / DSM 644 / NCIMB 8303)]	0	15.393	32	1	2	1	59	6.5	9.91	8.88	1	1
TRUE	High	Master Protein	ProteinCenter:sp_tr_canonical	Q725K0 submitted name: Uncharacterized protein [OS=Desulfovibrio vulgaris (strain Hildenborough / ATCC 29579 / DSM 644 / NCIMB 8303)]	0	6.784	26	1	2	1	58	6.5	4.84	6.63	1	1
TRUE	High	Master Protein	ProteinCenter:sp_tr_canonical	Q72A96 submitted name: Uncharacterized protein [OS=Desulfovibrio vulgaris (strain Hildenborough / ATCC 29579 / DSM 644 / NCIMB 8303)]	0	5.486	1	1	1	1	1783	181.5	7.11	2.54	1	1
TRUE	High	Master Protein	ProteinCenter:sp_tr_canonical	Q726P4 Histidine kinase [OS=Desulfovibrio vulgaris (strain Hildenborough / ATCC 29579 / DSM 644 / NCIMB 8303)]	0	4.489	1	1	1	1	1080	114	5.44	2.63	1	1
TRUE	High	Master Protein	ProteinCenter:sp_tr_canonical	Q728I7 Histidine kinase [OS=Desulfovibrio vulgaris (strain Hildenborough / ATCC 29579 / DSM 644 / NCIMB 8303)]	0	4.096	1	1	1	1	1000	109.4	5.88	2.35	1	1
TRUE	High	Master Protein	ProteinCenter:sp_tr_canonical	Q726D4 submitted name: DNA internalization-related competence protein ComEC/Rec2 [OS=Desulfovibrio vulgaris (strain Hildenborough / ATCC 29579 / DSM 644 / NCIMB 8303)]	0	3.864	1	1	1	1	974	102	7.91	2.5	1	1
TRUE	High	Master Protein	ProteinCenter:sp_tr_canonical	Q72BS2 submitted name: HAMP domain protein [OS=Desulfovibrio vulgaris (strain Hildenborough / ATCC 29579 / DSM 644 / NCIMB 8303)]	0	4.089	1	1	1	1	964	107.4	5.92	3.01	1	1
TRUE	High	Master Protein	ProteinCenter:sp_tr_canonical	Q726W3 submitted name: Glycosyl transferase, group 1/2 family protein [OS=Desulfovibrio vulgaris (strain Hildenborough / ATCC 29579 / DSM 644 / NCIMB 8303)]	0	7.545	2	1	1	1	887	97	6.54	4.24	1	1
TRUE	High	Master Protein	ProteinCenter:sp_tr_canonical	Q729N4 DNA topoisomerase [OS=Desulfovibrio vulgaris (strain Hildenborough / ATCC 29579 / DSM 644 / NCIMB 8303)]	0.005	2.246	2	1	1	1	862	94.1	6.87	0	1	1
TRUE	High	Master Protein	ProteinCenter:sp_tr_canonical	Q72BS6 submitted name: Cysteine-rich domain/iron-sulfur cluster-binding domain protein [OS=Desulfovibrio vulgaris (strain Hildenborough / ATCC 29579 / DSM 644 / NCIMB 8303)]	0	3.78	4	1	1	1	797	87.2	6.55	2.71	1	1
TRUE	High	Master Protein	ProteinCenter:sp_tr_canonical	Q72CJ9 Primosomal protein N' [OS=Desulfovibrio vulgaris (strain Hildenborough / ATCC 29579 / DSM 644 / NCIMB 8303)]	0.002	3.049	4	1	1	1	792	85.7	8.09	0	1	1
TRUE	High	Master Protein	ProteinCenter:sp_tr_canonical	Q72A95 submitted name: Outer membrane protein, OMP85 family [OS=Desulfovibrio vulgaris (strain Hildenborough / ATCC 29579 / DSM 644 / NCIMB 8303)]	0.001	3.588	2	1	1	1	776	82	5.3	1.83	1	1
TRUE	High	Master Protein	ProteinCenter:sp_tr_canonical	Q72C53 submitted name: Hpt domain protein/STAS domain protein [OS=Desulfovibrio vulgaris (strain Hildenborough / ATCC 29579 / DSM 644 / NCIMB 8303)]	0	10.207	4	1	1	1	731	76.2	4.41	5.17	1	1
TRUE	High	Master Protein	ProteinCenter:sp_tr_canonical	Q72AN2 Histidine kinase [OS=Desulfovibrio vulgaris (strain Hildenborough / ATCC 29579 / DSM 644 / NCIMB 8303)]	0	4.096	4	1	1	1	697	75	4.98	2.58	1	1
TRUE	High	Master Protein	ProteinCenter:sp_tr_canonical	Q729D8 UPF0313 protein DVU_2413 [OS=Desulfovibrio vulgaris (strain Hildenborough / ATCC 29579 / DSM 644 / NCIMB 8303)]	0.006	2.096	1	1	1	1	680	74.5	9.52	0	1	1
TRUE	High	Master Protein	ProteinCenter:sp_tr_canonical	Q725T7 Potassium-transporting ATPase ATP-binding subunit [OS=Desulfovibrio vulgaris (strain Hildenborough / ATCC 29579 / DSM 644 / NCIMB 8303)]	0.005	2.294	1	1	1	1	678	71	7.31	0	1	1
TRUE	High	Master Protein	ProteinCenter:sp_tr_canonical	Q725Y7 submitted name: Glycosyl transferase, group 2 family protein [OS=Desulfovibrio vulgaris (strain Hildenborough / ATCC 29579 / DSM 644 / NCIMB 8303)]	0.001	3.256	1	1	1	1	677	73.8	7.4	2.01	1	1
TRUE	High	Master Protein	ProteinCenter:sp_tr_canonical	Q72E97 Histidine kinase [OS=Desulfovibrio vulgaris (strain Hildenborough / ATCC 29579 / DSM 644 / NCIMB 8303)]	0.001	3.7	2	1	1	1	667	72.6	6.38	0	1	1
TRUE	High	Master Protein	ProteinCenter:sp_tr_canonical	Q726V2 submitted name: Radical SAM domain protein [OS=Desulfovibrio vulgaris (strain Hildenborough / ATCC 29579 / DSM 644 / NCIMB 8303)]	0	7.688	5	1	1	1	624	68.9	7.9	4.13	1	1
TRUE	High	Master Protein	ProteinCenter:sp_tr_canonical	Q72B67 submitted name: [Fe] hydrogenase gamma [OS=Desulfovibrio vulgaris (strain Hildenborough / ATCC 29579 / DSM 644 / NCIMB 8303)]	0	7.262	3	1	1	1	606	66	6.96	3.31	1	1
TRUE	High	Master Protein	ProteinCenter:sp_tr_canonical	Q726U4 submitted name: Membrane protein, putative [OS=Desulfovibrio vulgaris (strain Hildenborough / ATCC 29579 / DSM 644 / NCIMB 8303)]	0	6.778	3	1	1	1	599	65.9	8.51	4.02	1	1
TRUE	High	Master Protein	ProteinCenter:sp_tr_canonical	Q72BF3 submitted name: Uncharacterized protein [OS=Desulfovibrio vulgaris (strain Hildenborough / ATCC 29579 / DSM 644 / NCIMB 8303)]	0.002	2.971	1	1	1	1	578	67.6	8.18	1.82	1	1
TRUE	High	Master Protein	ProteinCenter:sp_tr_canonical	Q72FY2 Histidine kinase [OS=Desulfovibrio vulgaris (strain Hildenborough / ATCC 29579 / DSM 644 / NCIMB 8303)]	0.001	3.701	2	1	1	1	576	63.6	5.54	2.32	1	1
TRUE	High	Master Protein	ProteinCenter:sp_tr_canonical	Q72B49 DNA primase [OS=Desulfovibrio vulgaris (strain Hildenborough / ATCC 29579 / DSM 644 / NCIMB 8303)]	0.002	3.046	1	1	1	1	572	64.1	6.73	1.77	1	1
TRUE	High	Master Protein	ProteinCenter:sp_tr_canonical	Q72C37 submitted name: CgeB family protein [OS=Desulfovibrio vulgaris (strain Hildenborough / ATCC 29579 / DSM 644 / NCIMB 8303)]	0.009	1.857	1	1	1	1	569	65	7.71	1.79	1	1
TRUE	High	Master Protein	ProteinCenter:sp_tr_canonical	Q728P4 Adenosylmethionine-8-amino-7-oxononanoate aminotransferase [OS=Desulfovibrio vulgaris (strain Hildenborough / ATCC 29579 / DSM 644 / NCIMB 8303)]	0.002	2.74	2	1	1	1	542	58.3	6.33	2.05	1	1
TRUE	High	Master Protein	ProteinCenter:sp_tr_canonical	Q72D49 submitted name: Iron-sulfur cluster-binding protein [OS=Desulfovibrio vulgaris (strain Hildenborough / ATCC 29579 / DSM 644 / NCIMB 8303)]	0	6.308	3	1	1	1	539	56.8	9.26	3.17	1	1
TRUE	High	Master Protein	ProteinCenter:sp_tr_canonical	Q726W4 submitted name: Glycosyl transferase, group 2 family protein [OS=Desulfovibrio vulgaris (strain Hildenborough / ATCC 29579 / DSM 644 / NCIMB 8303)]	0	4.388	3	1	1	1	538	59.5	6.2	2.93	1	1
TRUE	High	Master Protein	ProteinCenter:sp_tr_canonical	Q727P0 submitted name: Outer membrane efflux protein [OS=Desulfovibrio vulgaris (strain Hildenborough / ATCC 29579 / DSM 644 / NCIMB 8303)]	0	7.338	4	1	1	1	536	55.8	6.16	4.41	1	1
TRUE	High	Master Protein	ProteinCenter:sp_tr_canonical	Q72EK9 Transcriptional regulatory protein TyrR [OS=Desulfovibrio vulgaris (strain Hildenborough / ATCC 29579 / DSM 644 / NCIMB 8303)]	0.001	3.61	3	1	1	1	526	57.8	7.9	2.6	1	1
TRUE	High	Master Protein	ProteinCenter:sp_tr_canonical	Q72C98 submitted name: Membrane protein, putative [OS=Desulfovibrio vulgaris (strain Hildenborough / ATCC 29579 / DSM 644 / NCIMB 8303)]	0	6.477	3	1	1	1	516	55.7	9.45	3.31	1	1
TRUE	High	Master Protein	ProteinCenter:sp_tr_canonical	Q729L5 submitted name: Conserved domain protein [OS=Desulfovibrio vulgaris (strain Hildenborough / ATCC 29579 / DSM 644 / NCIMB 8303)]	0	5.008	3	1	1	1	516	55.4	9.23	2.82	1	1
TRUE	High	Master Protein	ProteinCenter:sp_tr_canonical	Q728Q7 Histidine kinase [OS=Desulfovibrio vulgaris (strain Hildenborough / ATCC 29579 / DSM 644 / NCIMB 8303)]	0.001	3.726	2	1	1	1	512	56.5	6.33	1.82	1	1
TRUE	High	Master Protein	ProteinCenter:sp_tr_canonical	Q72FX5 submitted name: Sodium/pantothenate symporter [OS=Desulfovibrio vulgaris (strain Hildenborough / ATCC 29579 / DSM 644 / NCIMB 8303)]	0.001	3.541	3	1	1	1	495	52	9.33	3.27	1	1
TRUE	High	Master Protein	ProteinCenter:sp_tr_canonical	Q728G6 submitted name: HAMP domain protein [OS=Desulfovibrio vulgaris (strain Hildenborough / ATCC 29579 / DSM 644 / NCIMB 8303)]	0.004	2.382	2	1	1	1	487	55.4	5.67	1.91	1	1
TRUE	High	Master Protein	ProteinCenter:sp_tr_canonical	Q729S4 submitted name: Sigma-54 dependent transcriptional regulator [OS=Desulfovibrio vulgaris (strain Hildenborough / ATCC 29579 / DSM 644 / NCIMB 8303)]	0	4.578	5	1	1	1	484	53.1	7.06	3.4	1	1
TRUE	High	Master Protein	ProteinCenter:sp_tr_canonical	Q728P0 submitted name: Beta-ketoacyl synthase, putative [OS=Desulfovibrio vulgaris (strain Hildenborough / ATCC 29579 / DSM 644 / NCIMB 8303)]	0	6.754	3	1	1	1	482	49.2	6.61	3.33	1	1
TRUE	High	Master Protein	ProteinCenter:sp_tr_canonical	Q72FV1 submitted name: Deoxyribodipyrimidine photolyase, putative [OS=Desulfovibrio vulgaris (strain Hildenborough / ATCC 29579 / DSM 644 / NCIMB 8303)]	0	5.672	4	1	1	1	474	52.9	8.6	3.32	1	1
TRUE	High	Master Protein	ProteinCenter:sp_tr_canonical	Q727M8 Transcriptional regulatory protein TyrR [OS=Desulfovibrio vulgaris (strain Hildenborough / ATCC 29579 / DSM 644 / NCIMB 8303)]	0	4.386	4	1	1	1	473	53.5	8.06	2.4	1	1
TRUE	High	Master Protein	ProteinCenter:sp_tr_canonical	Q72BT3 submitted name: HD domain protein [OS=Desulfovibrio vulgaris (strain Hildenborough / ATCC 29579 / DSM 644 / NCIMB 8303)]	0	6.862	4	1	1	1	468	49.6	7.56	3.26	1	1
TRUE	High	Master Protein	ProteinCenter:sp_tr_canonical	Q72F13 Cobyrinate a,c-diamide synthase [OS=Desulfovibrio vulgaris (strain Hildenborough / ATCC 29579 / DSM 644 / NCIMB 8303)]	0	4.844	7	1	1	1	468	50.2	6.05	2.26	1	1
TRUE	High	Master Protein	ProteinCenter:sp_tr_canonical	Q72DK5 Uncharacterized RNA methyltransferase DVU_0924 [OS=Desulfovibrio vulgaris (strain Hildenborough / ATCC 29579 / DSM 644 / NCIMB 8303)]	0.005	2.294	1	1	1	1	468	51.2	6.27	1.76	1	1
TRUE	High	Master Protein	ProteinCenter:sp_tr_canonical	Q72FU5 submitted name: Sigma-54 dependent transcriptional regulator/response regulator [OS=Desulfovibrio vulgaris (strain Hildenborough / ATCC 29579 / DSM 644 / NCIMB 8303)]	0	6.652	4	1	1	1	454	50.4	6.49	3.92	1	1
TRUE	High	Master Protein	ProteinCenter:sp_tr_canonical	Q72FZ3 submitted name: Ser/Thr protein phosphatase family protein [OS=Desulfovibrio vulgaris (strain Hildenborough / ATCC 29579 / DSM 644 / NCIMB 8303)]	0	5.157	3	1	1	1	451	48	5.36	2.47	1	1
TRUE	High	Master Protein	ProteinCenter:sp_tr_canonical	Q726L5 FAD_binding_2 domain-containing protein [OS=Desulfovibrio vulgaris (strain Hildenborough / ATCC 29579 / DSM 644 / NCIMB 8303)]	0	5.709	6	1	1	1	448	46.9	7.53	2.98	1	1
TRUE	High	Master Protein	ProteinCenter:sp_tr_canonical	Q727Q4 submitted name: Uncharacterized protein [OS=Desulfovibrio vulgaris (strain Hildenborough / ATCC 29579 / DSM 644 / NCIMB 8303)]	0	5.771	6	1	1	1	444	48.2	6.15	2.58	1	1
TRUE	High	Master Protein	ProteinCenter:sp_tr_canonical	Q72CW8 submitted name: Pyridine nucleotide-disulfide oxidoreductase [OS=Desulfovibrio vulgaris (strain Hildenborough / ATCC 29579 / DSM 644 / NCIMB 8303)]	0	7.456	4	1	1	1	439	48	8.32	3.48	1	1
TRUE	High	Master Protein	ProteinCenter:sp_tr_canonical	Q72EE2 submitted name: Response regulator/GGDEF domain protein [OS=Desulfovibrio vulgaris (strain Hildenborough / ATCC 29579 / DSM 644 / NCIMB 8303)]	0	8.495	5	1	1	1	437	48.1	5.86	4.33	1	1
TRUE	High	Master Protein	ProteinCenter:sp_tr_canonical	Q725M9 submitted name: Peptidase, M23/M37 family [OS=Desulfovibrio vulgaris (strain Hildenborough / ATCC 29579 / DSM 644 / NCIMB 8303)]	0	5.067	3	1	1	1	436	48	8.87	4.21	1	1
TRUE	High	Master Protein	ProteinCenter:sp_tr_canonical	Q729Z2 submitted name: Tryptophan-specific transport protein [OS=Desulfovibrio vulgaris (strain Hildenborough / ATCC 29579 / DSM 644 / NCIMB 8303)]	0.002	2.987	2	1	1	1	425	45.2	8.47	2.13	1	1
TRUE	High	Master Protein	ProteinCenter:sp_tr_canonical	Q72EA8 submitted name: Exopolysaccharide production protein, putative [OS=Desulfovibrio vulgaris (strain Hildenborough / ATCC 29579 / DSM 644 / NCIMB 8303)]	0	7.053	4	1	1	1	423	47	9.32	3.63	1	1
TRUE	High	Master Protein	ProteinCenter:sp_tr_canonical	Q72EJ5 submitted name: Lipoprotein, putative [OS=Desulfovibrio vulgaris (strain Hildenborough / ATCC 29579 / DSM 644 / NCIMB 8303)]	0.002	2.873	3	1	1	1	423	45.5	6.07	2.12	1	1
TRUE	High	Master Protein	ProteinCenter:sp_tr_canonical	Q72DF7 submitted name: HD domain protein [OS=Desulfovibrio vulgaris (strain Hildenborough / ATCC 29579 / DSM 644 / NCIMB 8303)]	0	5.211	4	1	1	1	421	45.7	5.59	2.9	1	1
TRUE	High	Master Protein	ProteinCenter:sp_tr_canonical	P07598 Periplasmic [Fe] hydrogenase large subunit [OS=Desulfovibrio vulgaris (strain Hildenborough / ATCC 29579 / DSM 644 / NCIMB 8303)]	0	4.257	4	1	1	1	421	45.9	7.3	3.13	1	1
TRUE	High	Master Protein	ProteinCenter:sp_tr_canonical	Q72BF0 Replication-associated recombination protein A [OS=Desulfovibrio vulgaris (strain Hildenborough / ATCC 29579 / DSM 644 / NCIMB 8303)]	0.004	2.516	5	1	1	1	411	46	8.16	0	1	1
TRUE	High	Master Protein	ProteinCenter:sp_tr_canonical	Q72FV4 Histidine kinase [OS=Desulfovibrio vulgaris (strain Hildenborough / ATCC 29579 / DSM 644 / NCIMB 8303)]	0	4.136	3	1	1	1	410	44.8	7.93	2.54	1	1
TRUE	High	Master Protein	ProteinCenter:sp_tr_canonical	Q72AK9 APH domain-containing protein [OS=Desulfovibrio vulgaris (strain Hildenborough / ATCC 29579 / DSM 644 / NCIMB 8303)]	0	4.92	2	1	1	1	407	44.3	6.77	2.52	1	1
TRUE	High	Master Protein	ProteinCenter:sp_tr_canonical	Q72EG6 submitted name: STAS domain protein [OS=Desulfovibrio vulgaris (strain Hildenborough / ATCC 29579 / DSM 644 / NCIMB 8303)]	0	5.408	4	1	1	1	406	43	5.97	3.22	1	1
TRUE	High	Master Protein	ProteinCenter:sp_tr_canonical	Q727L4 submitted name: Type II restriction endonuclease, putative [OS=Desulfovibrio vulgaris (strain Hildenborough / ATCC 29579 / DSM 644 / NCIMB 8303)]	0	4.944	6	1	1	1	399	44.4	5.07	3.17	1	1
TRUE	High	Master Protein	ProteinCenter:sp_tr_canonical	Q72CU4 submitted name: Uncharacterized protein [OS=Desulfovibrio vulgaris (strain Hildenborough / ATCC 29579 / DSM 644 / NCIMB 8303)]	0.005	2.145	2	1	1	1	399	43.1	7.85	0	1	1
TRUE	High	Master Protein	ProteinCenter:sp_tr_canonical	Q727F5 submitted name: Amidohydrolase family protein [OS=Desulfovibrio vulgaris (strain Hildenborough / ATCC 29579 / DSM 644 / NCIMB 8303)]	0.007	1.896	11	1	1	1	399	41.9	6.07	0	1	1
TRUE	High	Master Protein	ProteinCenter:sp_tr_canonical	Q72C49 submitted name: Membrane protein, putative [OS=Desulfovibrio vulgaris (strain Hildenborough / ATCC 29579 / DSM 644 / NCIMB 8303)]	0	5.633	6	1	1	1	394	41.2	8.87	2.8	1	1
TRUE	High	Master Protein	ProteinCenter:sp_tr_canonical	Q72FP2 submitted name: Hemolysin-related protein [OS=Desulfovibrio vulgaris (strain Hildenborough / ATCC 29579 / DSM 644 / NCIMB 8303)]	0	5.321	4	1	1	1	393	42.3	6.73	3.89	1	1
TRUE	High	Master Protein	ProteinCenter:sp_tr_canonical	Q726W1 submitted name: Glycosyl transferase, group 1 family protein [OS=Desulfovibrio vulgaris (strain Hildenborough / ATCC 29579 / DSM 644 / NCIMB 8303)]	0	3.779	7	1	1	1	387	42.8	6.18	0	1	1
TRUE	High	Master Protein	ProteinCenter:sp_tr_canonical	Q72CJ7 submitted name: Reductase, transmembrane subunit, putative [OS=Desulfovibrio vulgaris (strain Hildenborough / ATCC 29579 / DSM 644 / NCIMB 8303)]	0.002	2.767	2	1	1	1	387	43.5	8.84	1.85	1	1
TRUE	High	Master Protein	ProteinCenter:sp_tr_canonical	Q728Q8 submitted name: Alcohol dehydrogenase, iron-containing [OS=Desulfovibrio vulgaris (strain Hildenborough / ATCC 29579 / DSM 644 / NCIMB 8303)]	0	6.733	5	1	1	1	386	40	5.31	3.53	1	1
TRUE	High	Master Protein	ProteinCenter:sp_tr_canonical	Q725K2 submitted name: Glycosyl transferase, group 1 family protein [OS=Desulfovibrio vulgaris (strain Hildenborough / ATCC 29579 / DSM 644 / NCIMB 8303)]	0.001	3.287	2	1	1	1	386	41.1	9.52	2.11	1	1
TRUE	High	Master Protein	ProteinCenter:sp_tr_canonical	Q729L3 submitted name: Peptidase, M23/M37 family [OS=Desulfovibrio vulgaris (strain Hildenborough / ATCC 29579 / DSM 644 / NCIMB 8303)]	0	4.622	3	1	1	1	383	42.7	7.3	2.84	1	1
TRUE	High	Master Protein	ProteinCenter:sp_tr_canonical	Q72C36 submitted name: Uncharacterized protein [OS=Desulfovibrio vulgaris (strain Hildenborough / ATCC 29579 / DSM 644 / NCIMB 8303)]	0	4.696	4	1	1	1	378	41.2	7.03	2.91	1	1
TRUE	High	Master Protein	ProteinCenter:sp_tr_canonical	Q72CT2 Riboflavin biosynthesis protein RibD [OS=Desulfovibrio vulgaris (strain Hildenborough / ATCC 29579 / DSM 644 / NCIMB 8303)]	0	9.296	5	1	1	1	377	40.2	6.89	4.73	1	1
TRUE	High	Master Protein	ProteinCenter:sp_tr_canonical	Q728U7 Cell wall polymerase [OS=Desulfovibrio vulgaris (strain Hildenborough / ATCC 29579 / DSM 644 / NCIMB 8303)]	0.001	3.68	2	1	1	1	377	41.3	9.83	2.36	1	1
TRUE	High	Master Protein	ProteinCenter:sp_tr_canonical	Q726T8 submitted name: Radical SAM domain protein [OS=Desulfovibrio vulgaris (strain Hildenborough / ATCC 29579 / DSM 644 / NCIMB 8303)]	0.001	3.567	2	1	1	1	377	42.8	8.44	2.2	1	1
TRUE	High	Master Protein	ProteinCenter:sp_tr_canonical	Q725S3 S-adenosylmethionine:tRNA ribosyltransferase-isomerase [OS=Desulfovibrio vulgaris (strain Hildenborough / ATCC 29579 / DSM 644 / NCIMB 8303)]	0	9.592	5	1	1	1	371	41	6.29	5.78	1	1
TRUE	High	Master Protein	ProteinCenter:sp_tr_canonical	Q72FT6 submitted name: Membrane protein, putative [OS=Desulfovibrio vulgaris (strain Hildenborough / ATCC 29579 / DSM 644 / NCIMB 8303)]	0.007	2.027	2	1	1	1	370	40.3	9.38	0	1	1
TRUE	High	Master Protein	ProteinCenter:sp_tr_canonical	Q72D69 submitted name: Glycosyl transferase, group 1 family protein [OS=Desulfovibrio vulgaris (strain Hildenborough / ATCC 29579 / DSM 644 / NCIMB 8303)]	0	4.577	4	1	1	1	367	39.8	8.16	2.7	1	1
TRUE	High	Master Protein	ProteinCenter:sp_tr_canonical	Q728G5 submitted name: Conserved domain protein [OS=Desulfovibrio vulgaris (strain Hildenborough / ATCC 29579 / DSM 644 / NCIMB 8303)]	0	4.221	4	1	1	1	362	37.8	8.21	3.22	1	1
TRUE	High	Master Protein	ProteinCenter:sp_tr_canonical	Q726V1 submitted name: Aminotransferase, DegT/DnrJ/EryC1/StrS family [OS=Desulfovibrio vulgaris (strain Hildenborough / ATCC 29579 / DSM 644 / NCIMB 8303)]	0.005	2.133	2	1	1	1	344	38.2	6.2	0	1	1
TRUE	High	Master Protein	ProteinCenter:sp_tr_canonical	Q725R3 submitted name: ADP-heptose synthase, putative [OS=Desulfovibrio vulgaris (strain Hildenborough / ATCC 29579 / DSM 644 / NCIMB 8303)]	0	4.319	4	1	1	1	341	36.2	6.18	2.71	1	1
TRUE	High	Master Protein	ProteinCenter:sp_tr_canonical	Q728Z1 submitted name: Oligopeptide ABC transporter, permease protein [OS=Desulfovibrio vulgaris (strain Hildenborough / ATCC 29579 / DSM 644 / NCIMB 8303)]	0.007	1.912	2	1	1	1	339	37.2	10.04	1.63	1	1
TRUE	High	Master Protein	ProteinCenter:sp_tr_canonical	Q72AV9 submitted name: PhoH family protein [OS=Desulfovibrio vulgaris (strain Hildenborough / ATCC 29579 / DSM 644 / NCIMB 8303)]	0.004	2.596	3	1	1	1	338	37.1	7.64	2.13	1	1
TRUE	High	Master Protein	ProteinCenter:sp_tr_canonical	Q72F52 submitted name: Para-aminobenzoate synthase, component I [OS=Desulfovibrio vulgaris (strain Hildenborough / ATCC 29579 / DSM 644 / NCIMB 8303)]	0.001	3.156	9	1	1	1	334	35.8	7.18	0	1	1
TRUE	High	Master Protein	ProteinCenter:sp_tr_canonical	Q72EV1 Anthranilate phosphoribosyltransferase [OS=Desulfovibrio vulgaris (strain Hildenborough / ATCC 29579 / DSM 644 / NCIMB 8303)]	0	4.938	6	1	1	1	332	35.2	6.52	2.81	1	1
TRUE	High	Master Protein	ProteinCenter:sp_tr_canonical	P61739 Glycerol-3-phosphate dehydrogenase [NAD(P)+] [OS=Desulfovibrio vulgaris (strain Hildenborough / ATCC 29579 / DSM 644 / NCIMB 8303)]	0	4.575	6	1	1	1	330	34.7	5.58	2.41	1	1
TRUE	High	Master Protein	ProteinCenter:sp_tr_canonical	Q72FD7 submitted name: Transcriptional regulator, AraC family [OS=Desulfovibrio vulgaris (strain Hildenborough / ATCC 29579 / DSM 644 / NCIMB 8303)]	0	6.838	5	1	1	1	326	35.8	6.83	3.91	1	1
TRUE	High	Master Protein	ProteinCenter:sp_tr_canonical	Q729W4 AB hydrolase-1 domain-containing protein [OS=Desulfovibrio vulgaris (strain Hildenborough / ATCC 29579 / DSM 644 / NCIMB 8303)]	0.002	3.041	4	1	1	1	325	35.8	7.03	2.89	1	1
TRUE	High	Master Protein	ProteinCenter:sp_tr_canonical	Q72FG5 submitted name: Uncharacterized protein [OS=Desulfovibrio vulgaris (strain Hildenborough / ATCC 29579 / DSM 644 / NCIMB 8303)]	0	4.605	6	1	1	1	323	35.1	7.53	0	1	1
TRUE	High	Master Protein	ProteinCenter:sp_tr_canonical	Q72DA2 submitted name: Uncharacterized protein [OS=Desulfovibrio vulgaris (strain Hildenborough / ATCC 29579 / DSM 644 / NCIMB 8303)]	0.004	2.387	3	1	1	1	323	34.3	4.89	1.97	1	1
TRUE	High	Master Protein	ProteinCenter:sp_tr_canonical	Q728M7 submitted name: Oligopeptide ABC transporter, ATP-binding protein [OS=Desulfovibrio vulgaris (strain Hildenborough / ATCC 29579 / DSM 644 / NCIMB 8303)]	0	6.859	10	1	1	1	321	34.7	6.71	4.66	1	1
TRUE	High	Master Protein	ProteinCenter:sp_tr_canonical	Q72C83 submitted name: Membrane protein, putative [OS=Desulfovibrio vulgaris (strain Hildenborough / ATCC 29579 / DSM 644 / NCIMB 8303)]	0	5.134	4	1	1	1	321	33.5	9.28	2.88	1	1
TRUE	High	Master Protein	ProteinCenter:sp_tr_canonical	Q729W0 Cobalamin biosynthesis protein CobD [OS=Desulfovibrio vulgaris (strain Hildenborough / ATCC 29579 / DSM 644 / NCIMB 8303)]	0.008	1.872	2	1	1	1	320	34.2	8.21	1.76	1	1
TRUE	High	Master Protein	ProteinCenter:sp_tr_canonical	Q72E87 submitted name: Membrane protein, putative [OS=Desulfovibrio vulgaris (strain Hildenborough / ATCC 29579 / DSM 644 / NCIMB 8303)]	0	5.681	4	1	1	1	319	34.8	8.85	3.63	1	1
TRUE	High	Master Protein	ProteinCenter:sp_tr_canonical	Q72AC6 submitted name: Membrane protein, putative [OS=Desulfovibrio vulgaris (strain Hildenborough / ATCC 29579 / DSM 644 / NCIMB 8303)]	0.005	2.138	2	1	1	1	318	33.4	9.8	0	1	1
TRUE	High	Master Protein	ProteinCenter:sp_tr_canonical	Q06173 Periplasmic [NiFe] hydrogenase small subunit 1 [OS=Desulfovibrio vulgaris (strain Hildenborough / ATCC 29579 / DSM 644 / NCIMB 8303)]	0	6.856	8	1	1	1	317	34.2	5.97	3.83	1	1
TRUE	High	Master Protein	ProteinCenter:sp_tr_canonical	Q72E09 Probable membrane transporter protein [OS=Desulfovibrio vulgaris (strain Hildenborough / ATCC 29579 / DSM 644 / NCIMB 8303)]	0	6.659	5	1	1	1	316	34.2	9.85	4.85	1	1
TRUE	High	Master Protein	ProteinCenter:sp_tr_canonical	Q728Z7 submitted name: NAD-dependent epimerase/dehydratase family protein [OS=Desulfovibrio vulgaris (strain Hildenborough / ATCC 29579 / DSM 644 / NCIMB 8303)]	0	4.316	3	1	1	1	316	35.7	7.05	2.77	1	1
TRUE	High	Master Protein	ProteinCenter:sp_tr_canonical	Q729B2 submitted name: Uncharacterized protein [OS=Desulfovibrio vulgaris (strain Hildenborough / ATCC 29579 / DSM 644 / NCIMB 8303)]	0	7.145	5	1	1	1	307	33.3	7.18	3.33	1	1
TRUE	High	Master Protein	ProteinCenter:sp_tr_canonical	Q72EG8 MlaD domain-containing protein [OS=Desulfovibrio vulgaris (strain Hildenborough / ATCC 29579 / DSM 644 / NCIMB 8303)]	0	16.198	11	1	1	1	306	32.7	5.74	8.12	1	1
TRUE	High	Master Protein	ProteinCenter:sp_tr_canonical	Q72F38 submitted name: Thioredoxin reductase [OS=Desulfovibrio vulgaris (strain Hildenborough / ATCC 29579 / DSM 644 / NCIMB 8303)]	0	7.906	10	1	1	1	305	32.8	4.75	4.15	1	1
TRUE	High	Master Protein	ProteinCenter:sp_tr_canonical	Q729C7 submitted name: Membrane protein, putative [OS=Desulfovibrio vulgaris (strain Hildenborough / ATCC 29579 / DSM 644 / NCIMB 8303)]	0	4.135	5	1	1	1	304	31.2	9.33	2.47	1	1
TRUE	High	Master Protein	ProteinCenter:sp_tr_canonical	Q72F80 D-alanine--D-alanine ligase [OS=Desulfovibrio vulgaris (strain Hildenborough / ATCC 29579 / DSM 644 / NCIMB 8303)]	0	14.486	9	1	1	1	303	31.6	5.11	7.03	1	1
TRUE	High	Master Protein	ProteinCenter:sp_tr_canonical	Q72FU8 Shikimate dehydrogenase (NADP(+)) [OS=Desulfovibrio vulgaris (strain Hildenborough / ATCC 29579 / DSM 644 / NCIMB 8303)]	0.002	2.719	3	1	1	1	301	32.1	7.21	2.42	1	1
TRUE	High	Master Protein	ProteinCenter:sp_tr_canonical	Q72EI4 submitted name: Chromosome initiation inhibitor [OS=Desulfovibrio vulgaris (strain Hildenborough / ATCC 29579 / DSM 644 / NCIMB 8303)]	0	8.792	7	1	1	1	300	33.3	6.09	5.52	1	1
TRUE	High	Master Protein	ProteinCenter:sp_tr_canonical	Q726M5 submitted name: Membrane protein, putative [OS=Desulfovibrio vulgaris (strain Hildenborough / ATCC 29579 / DSM 644 / NCIMB 8303)]	0	6.043	7	1	1	1	300	32	9.14	3.65	1	1
TRUE	High	Master Protein	ProteinCenter:sp_tr_canonical	Q72EA2 submitted name: Amino acid ABC transporter, permease protein, His/Glu/Gln/Arg/opine family [OS=Desulfovibrio vulgaris (strain Hildenborough / ATCC 29579 / DSM 644 / NCIMB 8303)]	0.004	2.523	3	1	1	1	295	32.5	9.7	2.06	1	1
TRUE	High	Master Protein	ProteinCenter:sp_tr_canonical	Q728H3 submitted name: Lipoprotein, putative [OS=Desulfovibrio vulgaris (strain Hildenborough / ATCC 29579 / DSM 644 / NCIMB 8303)]	0	4.629	5	1	1	1	291	30.7	8.03	3	1	1
TRUE	High	Master Protein	ProteinCenter:sp_tr_canonical	Q726R9 submitted name: Rhodanese-like domain protein [OS=Desulfovibrio vulgaris (strain Hildenborough / ATCC 29579 / DSM 644 / NCIMB 8303)]	0	3.904	3	1	1	1	290	31.9	5.05	2.77	1	1
TRUE	High	Master Protein	ProteinCenter:sp_tr_canonical	Q727T1 submitted name: Membrane protein, putative [OS=Desulfovibrio vulgaris (strain Hildenborough / ATCC 29579 / DSM 644 / NCIMB 8303)]	0	5.117	4	1	1	1	288	32	8.91	3.03	1	1
TRUE	High	Master Protein	ProteinCenter:sp_tr_canonical	Q72CD4 submitted name: Geranylgeranyl diphosphate synthase [OS=Desulfovibrio vulgaris (strain Hildenborough / ATCC 29579 / DSM 644 / NCIMB 8303)]	0.002	2.925	4	1	1	1	287	29.8	4.7	2.47	1	1
TRUE	High	Master Protein	ProteinCenter:sp_tr_canonical	Q72DD9 Endonuclease III [OS=Desulfovibrio vulgaris (strain Hildenborough / ATCC 29579 / DSM 644 / NCIMB 8303)]	0.004	2.542	6	1	1	1	285	30.7	9.69	2.08	1	1
TRUE	High	Master Protein	ProteinCenter:sp_tr_canonical	Q725I5 submitted name: ABC transporter, permease protein [OS=Desulfovibrio vulgaris (strain Hildenborough / ATCC 29579 / DSM 644 / NCIMB 8303)]	0.002	2.738	3	1	1	1	277	30.8	9.1	2.46	1	1
TRUE	High	Master Protein	ProteinCenter:sp_tr_canonical	Q72DU7 Ribosomal RNA small subunit methyltransferase I [OS=Desulfovibrio vulgaris (strain Hildenborough / ATCC 29579 / DSM 644 / NCIMB 8303)]	0	6.545	6	1	1	1	275	30	6.44	3.16	1	1
TRUE	High	Master Protein	ProteinCenter:sp_tr_canonical	Q725N6 submitted name: Lipoprotein, putative [OS=Desulfovibrio vulgaris (strain Hildenborough / ATCC 29579 / DSM 644 / NCIMB 8303)]	0.002	3.01	3	1	1	1	275	29.8	9.6	1.88	1	1
TRUE	High	Master Protein	ProteinCenter:sp_tr_canonical	Q728W2 Histidinol-phosphatase [OS=Desulfovibrio vulgaris (strain Hildenborough / ATCC 29579 / DSM 644 / NCIMB 8303)]	0.002	2.815	4	1	1	1	274	31	5.86	2.28	1	1
TRUE	High	Master Protein	ProteinCenter:sp_tr_canonical	Q72CM0 Prepilin leader peptidase/N-methyltransferase [OS=Desulfovibrio vulgaris (strain Hildenborough / ATCC 29579 / DSM 644 / NCIMB 8303)]	0.004	2.465	6	1	1	1	267	29.1	8.19	0	1	1
TRUE	High	Master Protein	ProteinCenter:sp_tr_canonical	Q727S2 Probable membrane transporter protein [OS=Desulfovibrio vulgaris (strain Hildenborough / ATCC 29579 / DSM 644 / NCIMB 8303)]	0.004	2.606	2	1	1	1	266	27.6	10.42	0	1	1
TRUE	High	Master Protein	ProteinCenter:sp_tr_canonical	Q72C92 submitted name: NLP/P60 family protein [OS=Desulfovibrio vulgaris (strain Hildenborough / ATCC 29579 / DSM 644 / NCIMB 8303)]	0	4.877	5	1	1	1	265	29	5.36	3.08	1	1
TRUE	High	Master Protein	ProteinCenter:sp_tr_canonical	Q72EN9 submitted name: AP endonuclease, family 2 [OS=Desulfovibrio vulgaris (strain Hildenborough / ATCC 29579 / DSM 644 / NCIMB 8303)]	0	5.233	5	1	1	1	262	29.3	6.37	2.91	1	1
TRUE	High	Master Protein	ProteinCenter:sp_tr_canonical	Q725Q5 submitted name: Conserved domain protein [OS=Desulfovibrio vulgaris (strain Hildenborough / ATCC 29579 / DSM 644 / NCIMB 8303)]	0.001	3.332	5	1	1	1	262	28.8	8.53	1.84	1	1
TRUE	High	Master Protein	ProteinCenter:sp_tr_canonical	Q72FB6 submitted name: Uncharacterized protein [OS=Desulfovibrio vulgaris (strain Hildenborough / ATCC 29579 / DSM 644 / NCIMB 8303)]	0	8.294	10	1	1	1	261	28.2	6.18	3.94	1	1
TRUE	High	Master Protein	ProteinCenter:sp_tr_canonical	Q72ET3 submitted name: Membrane protein, putative [OS=Desulfovibrio vulgaris (strain Hildenborough / ATCC 29579 / DSM 644 / NCIMB 8303)]	0.005	2.175	3	1	1	1	261	28.3	9.77	0	1	1
TRUE	High	Master Protein	ProteinCenter:sp_tr_canonical	Q728B8 submitted name: Peptidase, S24 family [OS=Desulfovibrio vulgaris (strain Hildenborough / ATCC 29579 / DSM 644 / NCIMB 8303)]	0	4.933	5	1	1	1	260	28.4	6.04	2.57	1	1
TRUE	High	Master Protein	ProteinCenter:sp_tr_canonical	Q72CF9 Methionine aminopeptidase [OS=Desulfovibrio vulgaris (strain Hildenborough / ATCC 29579 / DSM 644 / NCIMB 8303)]	0	5.6	7	1	1	1	259	28.6	6.28	4.11	1	1
TRUE	High	Master Protein	ProteinCenter:sp_tr_canonical	Q72F53 submitted name: Uncharacterized protein [OS=Desulfovibrio vulgaris (strain Hildenborough / ATCC 29579 / DSM 644 / NCIMB 8303)]	0	4.612	12	1	1	1	259	28.1	6.33	2.85	1	1
TRUE	High	Master Protein	ProteinCenter:sp_tr_canonical	Q726H1 submitted name: Oxidoreductase, short chain dehydrogenase/reductase family [OS=Desulfovibrio vulgaris (strain Hildenborough / ATCC 29579 / DSM 644 / NCIMB 8303)]	0	6.934	7	1	1	1	258	26.8	5.02	5.95	1	1
TRUE	High	Master Protein	ProteinCenter:sp_tr_canonical	Q72ED9 submitted name: Chemotaxis protein PomB [OS=Desulfovibrio vulgaris (strain Hildenborough / ATCC 29579 / DSM 644 / NCIMB 8303)]	0	7.459	5	1	1	1	257	28.2	5.26	3.41	1	1
TRUE	High	Master Protein	ProteinCenter:sp_tr_canonical	Q727V6 submitted name: Precorrin-4 C11-methyltransferase [OS=Desulfovibrio vulgaris (strain Hildenborough / ATCC 29579 / DSM 644 / NCIMB 8303)]	0	6.071	7	1	1	1	257	27.2	5.96	3.65	1	1
TRUE	High	Master Protein	ProteinCenter:sp_tr_canonical	Q72EV0 Indole-3-glycerol-phosphate synthase [OS=Desulfovibrio vulgaris (strain Hildenborough / ATCC 29579 / DSM 644 / NCIMB 8303)]	0	5.974	11	1	1	1	257	26.9	5.69	4.16	1	1
TRUE	High	Master Protein	ProteinCenter:sp_tr_canonical	Q72DQ7 submitted name: Glycosyl transferase, group 2 family protein [OS=Desulfovibrio vulgaris (strain Hildenborough / ATCC 29579 / DSM 644 / NCIMB 8303)]	0	4.415	6	1	1	1	255	28.7	7.27	3.35	1	1
TRUE	High	Master Protein	ProteinCenter:sp_tr_canonical	Q728E1 PBPb domain-containing protein [OS=Desulfovibrio vulgaris (strain Hildenborough / ATCC 29579 / DSM 644 / NCIMB 8303)]	0	4.012	4	1	1	1	254	28.6	9.1	2.71	1	1
TRUE	High	Master Protein	ProteinCenter:sp_tr_canonical	Q727W7 submitted name: RNA methyltransferase, TrmH family [OS=Desulfovibrio vulgaris (strain Hildenborough / ATCC 29579 / DSM 644 / NCIMB 8303)]	0.004	2.371	4	1	1	1	254	28.1	6.7	0	1	1
TRUE	High	Master Protein	ProteinCenter:sp_tr_canonical	Q72AU9 submitted name: Uncharacterized protein [OS=Desulfovibrio vulgaris (strain Hildenborough / ATCC 29579 / DSM 644 / NCIMB 8303)]	0	8.939	9	1	1	1	253	29.1	5.81	5.72	1	1
TRUE	High	Master Protein	ProteinCenter:sp_tr_canonical	Q726M9 submitted name: AhpC/TSA family protein [OS=Desulfovibrio vulgaris (strain Hildenborough / ATCC 29579 / DSM 644 / NCIMB 8303)]	0.001	3.549	6	1	1	1	253	26.9	8.65	1.78	1	1
TRUE	High	Master Protein	ProteinCenter:sp_tr_canonical	Q72G13 submitted name: Chemotaxis protein MotA [OS=Desulfovibrio vulgaris (strain Hildenborough / ATCC 29579 / DSM 644 / NCIMB 8303)]	0	7.614	8	1	1	1	252	27.3	5.85	4.58	1	1
TRUE	High	Master Protein	ProteinCenter:sp_tr_canonical	Q726J3 3-deoxy-manno-octulosonate cytidylyltransferase [OS=Desulfovibrio vulgaris (strain Hildenborough / ATCC 29579 / DSM 644 / NCIMB 8303)]	0	4.923	4	1	1	1	252	27.5	5.67	2.95	1	1
TRUE	High	Master Protein	ProteinCenter:sp_tr_canonical	Q72F50 submitted name: Uncharacterized protein [OS=Desulfovibrio vulgaris (strain Hildenborough / ATCC 29579 / DSM 644 / NCIMB 8303)]	0	7.901	12	1	1	1	251	27.3	6.06	4.35	1	1
TRUE	High	Master Protein	ProteinCenter:sp_tr_canonical	Q727C0 2,3-bisphosphoglycerate-dependent phosphoglycerate mutase [OS=Desulfovibrio vulgaris (strain Hildenborough / ATCC 29579 / DSM 644 / NCIMB 8303)]	0	4.638	4	1	1	1	250	28.2	6.24	3.05	1	1
TRUE	High	Master Protein	ProteinCenter:sp_tr_canonical	Q726X6 CDP-diacylglycerol--serine O-phosphatidyltransferase [OS=Desulfovibrio vulgaris (strain Hildenborough / ATCC 29579 / DSM 644 / NCIMB 8303)]	0.004	2.529	4	1	1	1	249	27.2	9.38	2.88	1	1
TRUE	High	Master Protein	ProteinCenter:sp_tr_canonical	Q72DL5 Adenosylcobinamide-GDP ribazoletransferase [OS=Desulfovibrio vulgaris (strain Hildenborough / ATCC 29579 / DSM 644 / NCIMB 8303)]	0.007	2.062	2	1	1	1	245	25.2	7.36	1.65	1	1
TRUE	High	Master Protein	ProteinCenter:sp_tr_canonical	Q72A14 submitted name: Uncharacterized protein [OS=Desulfovibrio vulgaris (strain Hildenborough / ATCC 29579 / DSM 644 / NCIMB 8303)]	0.005	2.159	3	1	1	1	243	27.3	9.35	0	1	1
TRUE	High	Master Protein	ProteinCenter:sp_tr_canonical	Q728J4 submitted name: Chemotaxis MotB protein, putative [OS=Desulfovibrio vulgaris (strain Hildenborough / ATCC 29579 / DSM 644 / NCIMB 8303)]	0.007	1.895	3	1	1	1	243	26.9	8.25	1.72	1	1
TRUE	High	Master Protein	ProteinCenter:sp_tr_canonical	P61663 Sugar fermentation stimulation protein homolog [OS=Desulfovibrio vulgaris (strain Hildenborough / ATCC 29579 / DSM 644 / NCIMB 8303)]	0	8.125	7	1	1	1	242	26.8	8.03	4.29	1	1
TRUE	High	Master Protein	ProteinCenter:sp_tr_canonical	Q728I4 submitted name: Uncharacterized protein [OS=Desulfovibrio vulgaris (strain Hildenborough / ATCC 29579 / DSM 644 / NCIMB 8303)]	0	7.724	9	1	1	1	242	26.6	5.1	4.18	1	1
TRUE	High	Master Protein	ProteinCenter:sp_tr_canonical	Q727W4 submitted name: High-affinity branched-chain amino acid ABC transporter, ATP-binding protein [OS=Desulfovibrio vulgaris (strain Hildenborough / ATCC 29579 / DSM 644 / NCIMB 8303)]	0.002	3.09	3	1	1	1	241	26.4	5.68	1.98	1	1
TRUE	High	Master Protein	ProteinCenter:sp_tr_canonical	Q72DD6 submitted name: Uncharacterized protein [OS=Desulfovibrio vulgaris (strain Hildenborough / ATCC 29579 / DSM 644 / NCIMB 8303)]	0	6.821	13	1	1	1	240	26.2	7.06	4.17	1	1
TRUE	High	Master Protein	ProteinCenter:sp_tr_canonical	Q728C9 Fumarate reductase iron-sulfur subunit [OS=Desulfovibrio vulgaris (strain Hildenborough / ATCC 29579 / DSM 644 / NCIMB 8303)]	0	4.051	5	1	1	1	239	25.9	6.83	2.99	1	1
TRUE	High	Master Protein	ProteinCenter:sp_tr_canonical	Q725W7 UPF0173 metal-dependent hydrolase DVU_3308 [OS=Desulfovibrio vulgaris (strain Hildenborough / ATCC 29579 / DSM 644 / NCIMB 8303)]	0.001	3.194	4	1	1	1	239	25.8	5.69	2.96	1	1
TRUE	High	Master Protein	ProteinCenter:sp_tr_canonical	Q727S0 submitted name: Transcriptional regulator, GntR family [OS=Desulfovibrio vulgaris (strain Hildenborough / ATCC 29579 / DSM 644 / NCIMB 8303)]	0	5.813	11	1	1	1	237	27.5	6.3	3.76	1	1
TRUE	High	Master Protein	ProteinCenter:sp_tr_canonical	Q72DM8 Orotidine 5'-phosphate decarboxylase [OS=Desulfovibrio vulgaris (strain Hildenborough / ATCC 29579 / DSM 644 / NCIMB 8303)]	0.006	2.113	3	1	1	1	235	24	6.33	0	1	1
TRUE	High	Master Protein	ProteinCenter:sp_tr_canonical	Q72AN8 Probable nicotinate-nucleotide adenylyltransferase [OS=Desulfovibrio vulgaris (strain Hildenborough / ATCC 29579 / DSM 644 / NCIMB 8303)]	0.002	2.758	3	1	1	1	234	25.9	6.8	2.03	1	1
TRUE	High	Master Protein	ProteinCenter:sp_tr_canonical	Q728Y2 submitted name: Membrane protein, putaive [OS=Desulfovibrio vulgaris (strain Hildenborough / ATCC 29579 / DSM 644 / NCIMB 8303)]	0	6.286	6	1	1	1	233	24.9	9.04	4.66	1	1
TRUE	High	Master Protein	ProteinCenter:sp_tr_canonical	Q72FN2 Molybdenum transport system permease [OS=Desulfovibrio vulgaris (strain Hildenborough / ATCC 29579 / DSM 644 / NCIMB 8303)]	0	6.033	5	1	1	1	233	24.7	9.98	3.8	1	1
TRUE	High	Master Protein	ProteinCenter:sp_tr_canonical	Q729H7 Lipoprotein-releasing system ATP-binding protein LolD [OS=Desulfovibrio vulgaris (strain Hildenborough / ATCC 29579 / DSM 644 / NCIMB 8303)]	0	5.588	6	1	1	1	233	25.5	5.97	3.51	1	1
TRUE	High	Master Protein	ProteinCenter:sp_tr_canonical	Q726B5 submitted name: Uncharacterized protein [OS=Desulfovibrio vulgaris (strain Hildenborough / ATCC 29579 / DSM 644 / NCIMB 8303)]	0.004	2.547	5	1	1	1	233	26.1	8.7	1.68	1	1
TRUE	High	Master Protein	ProteinCenter:sp_tr_canonical	Q72D47 submitted name: Phosphate regulon transcriptional regulator PhoB [OS=Desulfovibrio vulgaris (strain Hildenborough / ATCC 29579 / DSM 644 / NCIMB 8303)]	0.002	2.825	3	1	1	1	229	25.9	5.76	2.07	1	1
TRUE	High	Master Protein	ProteinCenter:sp_tr_canonical	Q728Q6 submitted name: Transcriptional regulator, putative [OS=Desulfovibrio vulgaris (strain Hildenborough / ATCC 29579 / DSM 644 / NCIMB 8303)]	0	4.818	7	1	1	1	228	24.7	5.99	3.09	1	1
TRUE	High	Master Protein	ProteinCenter:sp_tr_canonical	Q72AA6 Thiamine-phosphate synthase [OS=Desulfovibrio vulgaris (strain Hildenborough / ATCC 29579 / DSM 644 / NCIMB 8303)]	0	9.383	18	1	1	1	226	23.9	5.43	5.66	1	1
TRUE	High	Master Protein	ProteinCenter:sp_tr_canonical	P33392 Protein DVU_0532 [OS=Desulfovibrio vulgaris (strain Hildenborough / ATCC 29579 / DSM 644 / NCIMB 8303)]	0	5.558	9	1	1	1	226	25.3	9.91	3.33	1	1
TRUE	High	Master Protein	ProteinCenter:sp_tr_canonical	Q72C21 Precorrin-2 dehydrogenase [OS=Desulfovibrio vulgaris (strain Hildenborough / ATCC 29579 / DSM 644 / NCIMB 8303)]	0	8.948	9	1	1	1	225	23.8	6.28	5.7	1	1
TRUE	High	Master Protein	ProteinCenter:sp_tr_canonical	Q72E43 Phosphoribosylglycinamide formyltransferase [OS=Desulfovibrio vulgaris (strain Hildenborough / ATCC 29579 / DSM 644 / NCIMB 8303)]	0	4.534	13	1	1	1	225	23.3	6.09	3.23	1	1
TRUE	High	Master Protein	ProteinCenter:sp_tr_canonical	Q72BW5 submitted name: Transcriptional regulator, putative [OS=Desulfovibrio vulgaris (strain Hildenborough / ATCC 29579 / DSM 644 / NCIMB 8303)]	0	9.52	12	1	1	1	224	24.6	7.14	7.15	1	1
TRUE	High	Master Protein	ProteinCenter:sp_tr_canonical	Q72CB2 submitted name: HAD-superfamily hydrolase, subfamily IA [OS=Desulfovibrio vulgaris (strain Hildenborough / ATCC 29579 / DSM 644 / NCIMB 8303)]	0	4.13	6	1	1	1	224	25.7	6.74	2.91	1	1
TRUE	High	Master Protein	ProteinCenter:sp_tr_canonical	Q72F26 submitted name: Amino acid ABC tranporter, permease protein, His/Glu/Gln/Arg/opine family [OS=Desulfovibrio vulgaris (strain Hildenborough / ATCC 29579 / DSM 644 / NCIMB 8303)]	0.001	3.298	4	1	1	1	224	24.6	9.52	2.03	1	1
TRUE	High	Master Protein	ProteinCenter:sp_tr_canonical	Q725J1 submitted name: PAP2 family protein [OS=Desulfovibrio vulgaris (strain Hildenborough / ATCC 29579 / DSM 644 / NCIMB 8303)]	0	6.101	10	1	1	1	221	23.9	9.89	3.05	1	1
TRUE	High	Master Protein	ProteinCenter:sp_tr_canonical	Q72B57 LUD_dom domain-containing protein [OS=Desulfovibrio vulgaris (strain Hildenborough / ATCC 29579 / DSM 644 / NCIMB 8303)]	0	5.029	7	1	1	1	221	23.9	6.7	3.22	1	1
TRUE	High	Master Protein	ProteinCenter:sp_tr_canonical	Q726W8 submitted name: Phage shock protein A [OS=Desulfovibrio vulgaris (strain Hildenborough / ATCC 29579 / DSM 644 / NCIMB 8303)]	0	4.174	5	1	1	1	221	25.5	5.66	3.31	1	1
TRUE	High	Master Protein	ProteinCenter:sp_tr_canonical	Q72BT4 submitted name: Phosphoglycerate mutase family protein [OS=Desulfovibrio vulgaris (strain Hildenborough / ATCC 29579 / DSM 644 / NCIMB 8303)]	0.005	2.314	6	1	1	1	218	23.9	7.8	0	1	1
TRUE	High	Master Protein	ProteinCenter:sp_tr_canonical	Q72D80 submitted name: ABC transporter, ATP-binding protein [OS=Desulfovibrio vulgaris (strain Hildenborough / ATCC 29579 / DSM 644 / NCIMB 8303)]	0.002	2.895	3	1	1	1	216	23.4	8.18	1.83	1	1
TRUE	High	Master Protein	ProteinCenter:sp_tr_canonical	Q72AK2 submitted name: Uncharacterized protein [OS=Desulfovibrio vulgaris (strain Hildenborough / ATCC 29579 / DSM 644 / NCIMB 8303)]	0	4.887	6	1	1	1	215	23.4	4.59	2.79	1	1
TRUE	High	Master Protein	ProteinCenter:sp_tr_canonical	Q72B63 3,4-dihydroxy-2-butanone 4-phosphate synthase [OS=Desulfovibrio vulgaris (strain Hildenborough / ATCC 29579 / DSM 644 / NCIMB 8303)]	0	6.684	7	1	1	1	214	23	5.6	3.91	1	1
TRUE	High	Master Protein	ProteinCenter:sp_tr_canonical	Q726L9 submitted name: Precorrin-8X methylmutase [OS=Desulfovibrio vulgaris (strain Hildenborough / ATCC 29579 / DSM 644 / NCIMB 8303)]	0	9.455	11	1	1	1	213	21.9	6.54	4.4	1	1
TRUE	High	Master Protein	ProteinCenter:sp_tr_canonical	P61779 Imidazole glycerol phosphate synthase subunit HisH [OS=Desulfovibrio vulgaris (strain Hildenborough / ATCC 29579 / DSM 644 / NCIMB 8303)]	0.001	3.321	5	1	1	1	213	23.2	5.53	2.2	1	1
TRUE	High	Master Protein	ProteinCenter:sp_tr_canonical	Q72BG6 submitted name: Uncharacterized protein [OS=Desulfovibrio vulgaris (strain Hildenborough / ATCC 29579 / DSM 644 / NCIMB 8303)]	0	6.682	8	1	1	1	212	22.6	5.24	2.68	1	1
TRUE	High	Master Protein	ProteinCenter:sp_tr_canonical	Q72EP2 dTTP/UTP pyrophosphatase [OS=Desulfovibrio vulgaris (strain Hildenborough / ATCC 29579 / DSM 644 / NCIMB 8303)]	0	4.562	11	1	1	1	210	22.2	6.04	2.78	1	1
TRUE	High	Master Protein	ProteinCenter:sp_tr_canonical	P0DOV3 Menaquinone reductase, multiheme cytochrome c subunit [OS=Desulfovibrio vulgaris (strain Hildenborough / ATCC 29579 / DSM 644 / NCIMB 8303)]	0.007	1.906	3	1	1	1	210	23.6	6.24	1.76	1	1
TRUE	High	Master Protein	ProteinCenter:sp_tr_canonical	Q729A9 submitted name: Uncharacterized protein [OS=Desulfovibrio vulgaris (strain Hildenborough / ATCC 29579 / DSM 644 / NCIMB 8303)]	0.006	2.093	5	1	1	1	208	23.2	7.06	2.28	1	1
TRUE	High	Master Protein	ProteinCenter:sp_tr_canonical	Q72WH1 submitted name: Type III secretion protein, YopL family [OS=Desulfovibrio vulgaris (strain Hildenborough / ATCC 29579 / DSM 644 / NCIMB 8303)]	0.002	3.032	10	1	1	1	205	22.2	5.16	0	1	1
TRUE	High	Master Protein	ProteinCenter:sp_tr_canonical	Q727T7 submitted name: Iron-sulfur flavoprotein, putative [OS=Desulfovibrio vulgaris (strain Hildenborough / ATCC 29579 / DSM 644 / NCIMB 8303)]	0	5.542	15	1	1	1	204	22	8.22	2.23	1	1
TRUE	High	Master Protein	ProteinCenter:sp_tr_canonical	Q729T9 Ribosomal RNA large subunit methyltransferase E [OS=Desulfovibrio vulgaris (strain Hildenborough / ATCC 29579 / DSM 644 / NCIMB 8303)]	0	5.232	12	1	1	1	204	23.1	8.12	2.43	1	1
TRUE	High	Master Protein	ProteinCenter:sp_tr_canonical	Q72AD9 submitted name: HDIG domain protein [OS=Desulfovibrio vulgaris (strain Hildenborough / ATCC 29579 / DSM 644 / NCIMB 8303)]	0	11.17	11	1	1	1	203	21.8	6.64	5.58	1	1
TRUE	High	Master Protein	ProteinCenter:sp_tr_canonical	Q725L3 Recombination protein RecR [OS=Desulfovibrio vulgaris (strain Hildenborough / ATCC 29579 / DSM 644 / NCIMB 8303)]	0	7.685	12	1	1	1	201	22.5	7.17	2.56	1	1
TRUE	High	Master Protein	ProteinCenter:sp_tr_canonical	Q72CE8 ATP-dependent Clp protease proteolytic subunit [OS=Desulfovibrio vulgaris (strain Hildenborough / ATCC 29579 / DSM 644 / NCIMB 8303)]	0	4.552	6	1	1	1	201	21.9	5.2	2.35	1	1
TRUE	High	Master Protein	ProteinCenter:sp_tr_canonical	Q72CP4 submitted name: Membrane protein, putative [OS=Desulfovibrio vulgaris (strain Hildenborough / ATCC 29579 / DSM 644 / NCIMB 8303)]	0	3.79	7	1	1	1	200	20.8	8.19	2.9	1	1
TRUE	High	Master Protein	ProteinCenter:sp_tr_canonical	Q728T0 submitted name: Uncharacterized protein [OS=Desulfovibrio vulgaris (strain Hildenborough / ATCC 29579 / DSM 644 / NCIMB 8303)]	0.001	3.614	8	1	1	1	200	22.7	8.62	2.05	1	1
TRUE	High	Master Protein	ProteinCenter:sp_tr_canonical	Q72DV8 FlgO domain-containing protein [OS=Desulfovibrio vulgaris (strain Hildenborough / ATCC 29579 / DSM 644 / NCIMB 8303)]	0	6.684	13	1	1	1	199	22	8.6	4.45	1	1
TRUE	High	Master Protein	ProteinCenter:sp_tr_canonical	Q72BL8 submitted name: Nitroreductase family protein [OS=Desulfovibrio vulgaris (strain Hildenborough / ATCC 29579 / DSM 644 / NCIMB 8303)]	0	5.062	6	1	1	1	197	21.5	5.66	2.25	1	1
TRUE	High	Master Protein	ProteinCenter:sp_tr_canonical	Q72D58 submitted name: Uncharacterized protein [OS=Desulfovibrio vulgaris (strain Hildenborough / ATCC 29579 / DSM 644 / NCIMB 8303)]	0	4.512	6	1	1	1	196	21.1	7.25	2.97	1	1
TRUE	High	Master Protein	ProteinCenter:sp_tr_canonical	Q729J5 tRNA (guanosine(18)-2'-O)-methyltransferase [OS=Desulfovibrio vulgaris (strain Hildenborough / ATCC 29579 / DSM 644 / NCIMB 8303)]	0	4.183	6	1	1	1	196	21.8	7.11	2.75	1	1
TRUE	High	Master Protein	ProteinCenter:sp_tr_canonical	Q728H5 submitted name: TPR domain protein [OS=Desulfovibrio vulgaris (strain Hildenborough / ATCC 29579 / DSM 644 / NCIMB 8303)]	0	5.223	8	1	1	1	192	20.8	6.32	3.54	1	1
TRUE	High	Master Protein	ProteinCenter:sp_tr_canonical	Q726P0 submitted name: DNA-binding protein [OS=Desulfovibrio vulgaris (strain Hildenborough / ATCC 29579 / DSM 644 / NCIMB 8303)]	0	6.165	16	1	1	1	189	21.5	5.74	2.08	1	1
TRUE	High	Master Protein	ProteinCenter:sp_tr_canonical	Q726U1 submitted name: Conserved domain protein [OS=Desulfovibrio vulgaris (strain Hildenborough / ATCC 29579 / DSM 644 / NCIMB 8303)]	0	6.04	10	1	1	1	188	21.6	7.17	3.7	1	1
TRUE	High	Master Protein	ProteinCenter:sp_tr_canonical	Q72DF4 submitted name: Uncharacterized protein [OS=Desulfovibrio vulgaris (strain Hildenborough / ATCC 29579 / DSM 644 / NCIMB 8303)]	0	5.418	7	1	1	1	186	21	7.66	3.38	1	1
TRUE	High	Master Protein	ProteinCenter:sp_tr_canonical	Q72CK8 submitted name: Uncharacterized protein [OS=Desulfovibrio vulgaris (strain Hildenborough / ATCC 29579 / DSM 644 / NCIMB 8303)]	0	5.028	9	1	1	1	186	19.9	9.25	3.04	1	1
TRUE	High	Master Protein	ProteinCenter:sp_tr_canonical	Q72EE9 submitted name: Transcriptional regulator, TetR family [OS=Desulfovibrio vulgaris (strain Hildenborough / ATCC 29579 / DSM 644 / NCIMB 8303)]	0	4.949	6	1	1	1	186	21	8.48	2.67	1	1
TRUE	High	Master Protein	ProteinCenter:sp_tr_canonical	Q72AC3 submitted name: Chemotaxis protein CheW [OS=Desulfovibrio vulgaris (strain Hildenborough / ATCC 29579 / DSM 644 / NCIMB 8303)]	0	6.035	7	1	1	1	184	20.4	5.26	3.57	1	1
TRUE	High	Master Protein	ProteinCenter:sp_tr_canonical	Q726A8 submitted name: Tartrate dehydratase beta subunit, putative [OS=Desulfovibrio vulgaris (strain Hildenborough / ATCC 29579 / DSM 644 / NCIMB 8303)]	0	11.894	15	1	1	1	183	19.4	6.96	5.59	1	1
TRUE	High	Master Protein	ProteinCenter:sp_tr_canonical	Q727G6 Biotin transporter [OS=Desulfovibrio vulgaris (strain Hildenborough / ATCC 29579 / DSM 644 / NCIMB 8303)]	0	6.635	9	1	1	1	182	18.7	10.59	3.55	1	1
TRUE	High	Master Protein	ProteinCenter:sp_tr_canonical	Q72BQ7 ATP-dependent protease subunit HslV [OS=Desulfovibrio vulgaris (strain Hildenborough / ATCC 29579 / DSM 644 / NCIMB 8303)]	0	5.24	6	1	1	1	181	19.5	6.8	3.07	1	1
TRUE	High	Master Protein	ProteinCenter:sp_tr_canonical	Q727L6 submitted name: Uncharacterized protein [OS=Desulfovibrio vulgaris (strain Hildenborough / ATCC 29579 / DSM 644 / NCIMB 8303)]	0	7.616	11	1	1	1	174	19.8	5.14	5.32	1	1
TRUE	High	Master Protein	ProteinCenter:sp_tr_canonical	Q72BI4 submitted name: HIT family protein [OS=Desulfovibrio vulgaris (strain Hildenborough / ATCC 29579 / DSM 644 / NCIMB 8303)]	0.007	2.083	6	1	1	1	174	19.7	6.79	0	1	1
TRUE	High	Master Protein	ProteinCenter:sp_tr_canonical	Q72G18 Flagellar protein [OS=Desulfovibrio vulgaris (strain Hildenborough / ATCC 29579 / DSM 644 / NCIMB 8303)]	0	4.179	7	1	1	1	173	18.8	5.55	3.17	1	1
TRUE	High	Master Protein	ProteinCenter:sp_tr_canonical	Q72BR2 submitted name: Transcriptional regulator, CarD family [OS=Desulfovibrio vulgaris (strain Hildenborough / ATCC 29579 / DSM 644 / NCIMB 8303)]	0.001	3.537	8	1	1	1	171	19.4	5.02	2.37	1	1
TRUE	High	Master Protein	ProteinCenter:sp_tr_canonical	Q72BV0 submitted name: Membrane protein, putative [OS=Desulfovibrio vulgaris (strain Hildenborough / ATCC 29579 / DSM 644 / NCIMB 8303)]	0	4.924	9	1	1	1	170	17.7	9.64	3.81	1	1
TRUE	High	Master Protein	ProteinCenter:sp_tr_canonical	Q72AM8 submitted name: Transcriptional regulator, rrf2 protein, putative [OS=Desulfovibrio vulgaris (strain Hildenborough / ATCC 29579 / DSM 644 / NCIMB 8303)]	0.001	3.438	8	1	1	1	170	18.2	8.85	2.15	1	1
TRUE	High	Master Protein	ProteinCenter:sp_tr_canonical	Q727W8 submitted name: Uncharacterized protein [OS=Desulfovibrio vulgaris (strain Hildenborough / ATCC 29579 / DSM 644 / NCIMB 8303)]	0.004	2.521	4	1	1	1	169	17.2	9.55	0	1	1
TRUE	High	Master Protein	ProteinCenter:sp_tr_canonical	Q726L7 submitted name: Uncharacterized protein [OS=Desulfovibrio vulgaris (strain Hildenborough / ATCC 29579 / DSM 644 / NCIMB 8303)]	0	4.719	14	1	1	1	168	19.3	9.04	2.04	1	1
TRUE	High	Master Protein	ProteinCenter:sp_tr_canonical	Q725Z3 submitted name: Uncharacterized protein [OS=Desulfovibrio vulgaris (strain Hildenborough / ATCC 29579 / DSM 644 / NCIMB 8303)]	0	6.524	11	1	1	1	166	18.6	4.78	3.95	1	1
TRUE	High	Master Protein	ProteinCenter:sp_tr_canonical	Q72AR4 Lipoprotein signal peptidase [OS=Desulfovibrio vulgaris (strain Hildenborough / ATCC 29579 / DSM 644 / NCIMB 8303)]	0	5.613	14	1	1	1	165	18.6	8.18	2.49	1	1
TRUE	High	Master Protein	ProteinCenter:sp_tr_canonical	Q72FE5 submitted name: Transcriptional regulator, rrf2 protein, putative [OS=Desulfovibrio vulgaris (strain Hildenborough / ATCC 29579 / DSM 644 / NCIMB 8303)]	0	5.302	6	1	1	1	165	18.1	6.52	2.91	1	1
TRUE	High	Master Protein	ProteinCenter:sp_tr_canonical	Q729P2 submitted name: Uncharacterized protein [OS=Desulfovibrio vulgaris (strain Hildenborough / ATCC 29579 / DSM 644 / NCIMB 8303)]	0	6.529	10	1	1	1	163	17.9	6.19	3.57	1	1
TRUE	High	Master Protein	ProteinCenter:sp_tr_canonical	Q72D63 Xanthine-guanine phosphoribosyltransferase [OS=Desulfovibrio vulgaris (strain Hildenborough / ATCC 29579 / DSM 644 / NCIMB 8303)]	0	4.149	7	1	1	1	163	18.4	6.19	3.2	1	1
TRUE	High	Master Protein	ProteinCenter:sp_tr_canonical	Q72FC5 Cyclic pyranopterin monophosphate synthase [OS=Desulfovibrio vulgaris (strain Hildenborough / ATCC 29579 / DSM 644 / NCIMB 8303)]	0	5.879	9	1	1	1	161	17.3	8.29	4.24	1	1
TRUE	High	Master Protein	ProteinCenter:sp_tr_canonical	Q72EF4 Cytochrome c nitrite reductase subunit NrfH [OS=Desulfovibrio vulgaris (strain Hildenborough / ATCC 29579 / DSM 644 / NCIMB 8303)]	0	6.964	13	1	1	1	159	17.3	8.32	3.62	1	1
TRUE	High	Master Protein	ProteinCenter:sp_tr_canonical	Q72EP1 Phosphatidylglycerophosphatase A [OS=Desulfovibrio vulgaris (strain Hildenborough / ATCC 29579 / DSM 644 / NCIMB 8303)]	0.002	2.717	4	1	1	1	159	16.8	6.28	2.01	1	1
TRUE	High	Master Protein	ProteinCenter:sp_tr_canonical	Q72WE3 submitted name: Uncharacterized protein [OS=Desulfovibrio vulgaris (strain Hildenborough / ATCC 29579 / DSM 644 / NCIMB 8303)]	0.002	2.789	5	1	1	1	156	16.3	4.77	2.15	1	1
TRUE	High	Master Protein	ProteinCenter:sp_tr_canonical	Q72E89 Ribonuclease H [OS=Desulfovibrio vulgaris (strain Hildenborough / ATCC 29579 / DSM 644 / NCIMB 8303)]	0.01	1.745	4	1	1	1	156	17.4	8.62	0	1	1
TRUE	High	Master Protein	ProteinCenter:sp_tr_canonical	Q729N8 submitted name: Uncharacterized protein [OS=Desulfovibrio vulgaris (strain Hildenborough / ATCC 29579 / DSM 644 / NCIMB 8303)]	0	6.89	11	1	1	1	155	16.6	4.37	4.24	1	1
TRUE	High	Master Protein	ProteinCenter:sp_tr_canonical	Q72FB2 submitted name: Chemotaxis protein CheX, putative [OS=Desulfovibrio vulgaris (strain Hildenborough / ATCC 29579 / DSM 644 / NCIMB 8303)]	0	5.121	8	1	1	1	155	16.2	6.52	3.85	1	1
TRUE	High	Master Protein	ProteinCenter:sp_tr_canonical	Q72WG3 submitted name: Uncharacterized protein [OS=Desulfovibrio vulgaris (strain Hildenborough / ATCC 29579 / DSM 644 / NCIMB 8303)]	0	4.931	17	1	1	1	155	16.5	4.3	2.61	1	1
TRUE	High	Master Protein	ProteinCenter:sp_tr_canonical	Q72DK8 submitted name: 5-nitroimidazole antibiotic resistance protein, putative [OS=Desulfovibrio vulgaris (strain Hildenborough / ATCC 29579 / DSM 644 / NCIMB 8303)]	0.001	3.522	9	1	1	1	155	16.7	5.36	1.76	1	1
TRUE	High	Master Protein	ProteinCenter:sp_tr_canonical	Q72G54 submitted name: Universal stress protein family [OS=Desulfovibrio vulgaris (strain Hildenborough / ATCC 29579 / DSM 644 / NCIMB 8303)]	0.001	3.484	8	1	1	1	154	16.3	5.81	2.2	1	1
TRUE	High	Master Protein	ProteinCenter:sp_tr_canonical	Q729K2 dUTP diphosphatase [OS=Desulfovibrio vulgaris (strain Hildenborough / ATCC 29579 / DSM 644 / NCIMB 8303)]	0	7.135	10	1	1	1	153	16.3	6.13	3.91	1	1
TRUE	High	Master Protein	ProteinCenter:sp_tr_canonical	Q72G25 submitted name: Uncharacterized protein [OS=Desulfovibrio vulgaris (strain Hildenborough / ATCC 29579 / DSM 644 / NCIMB 8303)]	0	4.137	7	1	1	1	151	16	6.67	2.35	1	1
TRUE	High	Master Protein	ProteinCenter:sp_tr_canonical	Q72BK5 submitted name: PTS system, IIA component [OS=Desulfovibrio vulgaris (strain Hildenborough / ATCC 29579 / DSM 644 / NCIMB 8303)]	0	5.964	12	1	1	1	149	16.2	6.73	2.98	1	1
TRUE	High	Master Protein	ProteinCenter:sp_tr_canonical	Q727L9 HTH cro/C1-type domain-containing protein [OS=Desulfovibrio vulgaris (strain Hildenborough / ATCC 29579 / DSM 644 / NCIMB 8303)]	0.001	3.684	7	1	1	1	148	16.2	6.58	2.41	1	1
TRUE	High	Master Protein	ProteinCenter:sp_tr_canonical	Q729X0 PilZ domain-containing protein [OS=Desulfovibrio vulgaris (strain Hildenborough / ATCC 29579 / DSM 644 / NCIMB 8303)]	0	5.514	14	1	1	1	147	16.3	4.87	3.07	1	1
TRUE	High	Master Protein	ProteinCenter:sp_tr_canonical	Q72CK9 submitted name: Uncharacterized protein [OS=Desulfovibrio vulgaris (strain Hildenborough / ATCC 29579 / DSM 644 / NCIMB 8303)]	0	5.017	11	1	1	1	147	14.9	4.77	2.9	1	1
TRUE	High	Master Protein	ProteinCenter:sp_tr_canonical	Q72FY9 submitted name: Polysaccharide biosynthesis domain protein [OS=Desulfovibrio vulgaris (strain Hildenborough / ATCC 29579 / DSM 644 / NCIMB 8303)]	0	4.22	7	1	1	1	147	16.5	6.28	2.73	1	1
TRUE	High	Master Protein	ProteinCenter:sp_tr_canonical	Q72BI8 submitted name: Lipoprotein, putative [OS=Desulfovibrio vulgaris (strain Hildenborough / ATCC 29579 / DSM 644 / NCIMB 8303)]	0	6.809	10	1	1	1	146	16.1	8.59	4.59	1	1
TRUE	High	Master Protein	ProteinCenter:sp_tr_canonical	Q72DI7 Ferric uptake regulation protein [OS=Desulfovibrio vulgaris (strain Hildenborough / ATCC 29579 / DSM 644 / NCIMB 8303)]	0	5.999	9	1	1	1	144	16.5	7.47	3.37	1	1
TRUE	High	Master Protein	ProteinCenter:sp_tr_canonical	Q72E44 submitted name: MOSC domain protein [OS=Desulfovibrio vulgaris (strain Hildenborough / ATCC 29579 / DSM 644 / NCIMB 8303)]	0.005	2.13	7	1	1	1	144	15.2	7.37	0	1	1
TRUE	High	Master Protein	ProteinCenter:sp_tr_canonical	Q72EK2 Peptide methionine sulfoxide reductase MsrB [OS=Desulfovibrio vulgaris (strain Hildenborough / ATCC 29579 / DSM 644 / NCIMB 8303)]	0.002	3.087	14	1	1	1	143	16.5	5.87	2.4	1	1
TRUE	High	Master Protein	ProteinCenter:sp_tr_canonical	Q72EK5 submitted name: CreA protein [OS=Desulfovibrio vulgaris (strain Hildenborough / ATCC 29579 / DSM 644 / NCIMB 8303)]	0	9.854	25	1	1	1	141	15.1	8.47	6.05	1	1
TRUE	High	Master Protein	ProteinCenter:sp_tr_canonical	Q72FD6 submitted name: Glyoxalase family protein [OS=Desulfovibrio vulgaris (strain Hildenborough / ATCC 29579 / DSM 644 / NCIMB 8303)]	0	4.873	7	1	1	1	140	14.8	5.47	3.01	1	1
TRUE	High	Master Protein	ProteinCenter:sp_tr_canonical	Q726K7 submitted name: Biopolymer transport protein, ExbD/TolR family [OS=Desulfovibrio vulgaris (strain Hildenborough / ATCC 29579 / DSM 644 / NCIMB 8303)]	0	7.807	12	1	1	1	139	15.5	5.21	4.06	1	1
TRUE	High	Master Protein	ProteinCenter:sp_tr_canonical	Q727G4 Putative nickel-responsive regulator [OS=Desulfovibrio vulgaris (strain Hildenborough / ATCC 29579 / DSM 644 / NCIMB 8303)]	0	7.669	14	1	1	1	139	15.9	6.33	4.9	1	1
TRUE	High	Master Protein	ProteinCenter:sp_tr_canonical	Q72G24 DUF523 domain-containing protein [OS=Desulfovibrio vulgaris (strain Hildenborough / ATCC 29579 / DSM 644 / NCIMB 8303)]	0	7.367	13	1	1	1	138	14.5	5.25	3.97	1	1
TRUE	High	Master Protein	ProteinCenter:sp_tr_canonical	Q726Z7 submitted name: Uncharacterized protein [OS=Desulfovibrio vulgaris (strain Hildenborough / ATCC 29579 / DSM 644 / NCIMB 8303)]	0.007	2.034	5	1	1	1	138	15	7.24	0	1	1
TRUE	High	Master Protein	ProteinCenter:sp_tr_canonical	Q72CP3 submitted name: Uncharacterized protein [OS=Desulfovibrio vulgaris (strain Hildenborough / ATCC 29579 / DSM 644 / NCIMB 8303)]	0.002	3.072	13	1	1	1	135	14.1	6.51	1.69	1	1
TRUE	High	Master Protein	ProteinCenter:sp_tr_canonical	Q72DC8 submitted name: Coenzyme A binding protein [OS=Desulfovibrio vulgaris (strain Hildenborough / ATCC 29579 / DSM 644 / NCIMB 8303)]	0.008	1.881	5	1	1	1	134	14.5	8.07	0	1	1
TRUE	High	Master Protein	ProteinCenter:sp_tr_canonical	Q727T4 submitted name: Response regulator [OS=Desulfovibrio vulgaris (strain Hildenborough / ATCC 29579 / DSM 644 / NCIMB 8303)]	0	4.088	6	1	1	1	132	14.8	4.81	2.65	1	1
TRUE	High	Master Protein	ProteinCenter:sp_tr_canonical	Q72DK6 submitted name: Endoribonuclease, L-PSP family [OS=Desulfovibrio vulgaris (strain Hildenborough / ATCC 29579 / DSM 644 / NCIMB 8303)]	0.005	2.272	5	1	1	1	132	14.6	4.7	1.86	1	1
TRUE	High	Master Protein	ProteinCenter:sp_tr_canonical	Q72DP9 submitted name: Uncharacterized protein [OS=Desulfovibrio vulgaris (strain Hildenborough / ATCC 29579 / DSM 644 / NCIMB 8303)]	0.002	3.023	9	1	1	1	129	14.5	8.03	2.45	1	1
TRUE	High	Master Protein	ProteinCenter:sp_tr_canonical	Q72CD1 6-carboxy-5,6,7,8-tetrahydropterin synthase [OS=Desulfovibrio vulgaris (strain Hildenborough / ATCC 29579 / DSM 644 / NCIMB 8303)]	0.002	2.691	7	1	1	1	129	14.4	6.32	2.33	1	1
TRUE	High	Master Protein	ProteinCenter:sp_tr_canonical	Q726D1 submitted name: Uncharacterized protein [OS=Desulfovibrio vulgaris (strain Hildenborough / ATCC 29579 / DSM 644 / NCIMB 8303)]	0	8.785	27	1	1	1	126	14	5.97	4.14	1	1
TRUE	High	Master Protein	ProteinCenter:sp_tr_canonical	Q72CJ5 submitted name: Cytochrome c family protein [OS=Desulfovibrio vulgaris (strain Hildenborough / ATCC 29579 / DSM 644 / NCIMB 8303)]	0	7.363	10	1	1	1	126	14.5	7.96	4.68	1	1
TRUE	High	Master Protein	ProteinCenter:sp_tr_canonical	Q72FE0 submitted name: Uncharacterized protein [OS=Desulfovibrio vulgaris (strain Hildenborough / ATCC 29579 / DSM 644 / NCIMB 8303)]	0.002	2.943	5	1	1	1	123	13.9	4.13	1.7	1	1
TRUE	High	Master Protein	ProteinCenter:sp_tr_canonical	Q729J9 submitted name: Uncharacterized protein [OS=Desulfovibrio vulgaris (strain Hildenborough / ATCC 29579 / DSM 644 / NCIMB 8303)]	0.001	3.695	11	1	1	1	122	13.4	8.51	2.61	1	1
TRUE	High	Master Protein	ProteinCenter:sp_tr_canonical	Q726D8 submitted name: Response regulator [OS=Desulfovibrio vulgaris (strain Hildenborough / ATCC 29579 / DSM 644 / NCIMB 8303)]	0	4.679	8	1	1	1	121	13	5.06	3.11	1	1
TRUE	High	Master Protein	ProteinCenter:sp_tr_canonical	Q72C50 submitted name: Uncharacterized protein [OS=Desulfovibrio vulgaris (strain Hildenborough / ATCC 29579 / DSM 644 / NCIMB 8303)]	0	4.119	8	1	1	1	121	13.1	6.07	2.8	1	1
TRUE	High	Master Protein	ProteinCenter:sp_tr_canonical	Q729Q7 Hydrogenase maturation factor HypA 2 [OS=Desulfovibrio vulgaris (strain Hildenborough / ATCC 29579 / DSM 644 / NCIMB 8303)]	0.004	2.526	7	1	1	1	120	12.7	4.93	0	1	1
TRUE	High	Master Protein	ProteinCenter:sp_tr_canonical	Q72DP5 Ferredoxin-thioredoxin reductase subunit B [OS=Desulfovibrio vulgaris (strain Hildenborough / ATCC 29579 / DSM 644 / NCIMB 8303)]	0	5.091	13	1	1	1	114	13.2	5.53	3.66	1	1
TRUE	High	Master Protein	ProteinCenter:sp_tr_canonical	Q72C24 submitted name: Uncharacterized protein [OS=Desulfovibrio vulgaris (strain Hildenborough / ATCC 29579 / DSM 644 / NCIMB 8303)]	0.005	2.223	5	1	1	1	111	12.8	4.56	1.74	1	1
TRUE	High	Master Protein	ProteinCenter:sp_tr_canonical	Q727Y4 submitted name: Uncharacterized protein [OS=Desulfovibrio vulgaris (strain Hildenborough / ATCC 29579 / DSM 644 / NCIMB 8303)]	0.001	3.374	22	1	1	1	109	11.6	5.1	0	1	1
TRUE	High	Master Protein	ProteinCenter:sp_tr_canonical	Q72BN4 ATP-dependent Clp protease adapter protein ClpS [OS=Desulfovibrio vulgaris (strain Hildenborough / ATCC 29579 / DSM 644 / NCIMB 8303)]	0	4.008	23	1	1	1	104	11.7	5.06	3.75	1	1
TRUE	High	Master Protein	ProteinCenter:sp_tr_canonical	Q72F37 submitted name: Thioredoxin, putative [OS=Desulfovibrio vulgaris (strain Hildenborough / ATCC 29579 / DSM 644 / NCIMB 8303)]	0	3.765	8	1	1	1	104	11.5	7.39	2.3	1	1
TRUE	High	Master Protein	ProteinCenter:sp_tr_canonical	Q72ES6 submitted name: Uncharacterized protein [OS=Desulfovibrio vulgaris (strain Hildenborough / ATCC 29579 / DSM 644 / NCIMB 8303)]	0	4.079	10	1	1	1	102	11.1	5.21	2.97	1	1
TRUE	High	Master Protein	ProteinCenter:sp_tr_canonical	Q72CB1 submitted name: Membrane protein, putative [OS=Desulfovibrio vulgaris (strain Hildenborough / ATCC 29579 / DSM 644 / NCIMB 8303)]	0.001	3.26	9	1	1	1	100	11.3	9.52	2.57	1	1
TRUE	High	Master Protein	ProteinCenter:sp_tr_canonical	Q72BH9 TRASH domain-containing protein [OS=Desulfovibrio vulgaris (strain Hildenborough / ATCC 29579 / DSM 644 / NCIMB 8303)]	0.004	2.499	7	1	1	1	99	11.4	7.85	2.02	1	1
TRUE	High	Master Protein	ProteinCenter:sp_tr_canonical	Q726W9 submitted name: Uncharacterized protein [OS=Desulfovibrio vulgaris (strain Hildenborough / ATCC 29579 / DSM 644 / NCIMB 8303)]	0.005	2.25	11	1	1	1	99	11.1	5.82	1.82	1	1
TRUE	High	Master Protein	ProteinCenter:sp_tr_canonical	Q72EX9 submitted name: YCII-related domain protein [OS=Desulfovibrio vulgaris (strain Hildenborough / ATCC 29579 / DSM 644 / NCIMB 8303)]	0	3.818	10	1	1	1	96	10.5	6.77	3.04	1	1
TRUE	High	Master Protein	ProteinCenter:sp_tr_canonical	Q72AP8 submitted name: Pyruvate ferredoxin oxidoreductase, iron-sulfur binding subunit, putative [OS=Desulfovibrio vulgaris (strain Hildenborough / ATCC 29579 / DSM 644 / NCIMB 8303)]	0.002	3.063	10	1	1	1	90	9.6	6.24	2.21	1	1
TRUE	High	Master Protein	ProteinCenter:sp_tr_canonical	Q72DU9 submitted name: Phosphocarrier protein HPr [OS=Desulfovibrio vulgaris (strain Hildenborough / ATCC 29579 / DSM 644 / NCIMB 8303)]	0	4.465	14	1	1	1	86	9.3	6.29	2.65	1	1
TRUE	High	Master Protein	ProteinCenter:sp_tr_canonical	Q728N1 submitted name: Ferrous iron transport protein A, putative [OS=Desulfovibrio vulgaris (strain Hildenborough / ATCC 29579 / DSM 644 / NCIMB 8303)]	0.007	1.958	8	1	1	1	86	9.1	6.73	1.84	1	1
TRUE	High	Master Protein	ProteinCenter:sp_tr_canonical	Q728Q0 submitted name: NifU family protein [OS=Desulfovibrio vulgaris (strain Hildenborough / ATCC 29579 / DSM 644 / NCIMB 8303)]	0	13.401	38	1	1	1	81	8.9	6.64	6.96	1	1
TRUE	High	Master Protein	ProteinCenter:sp_tr_canonical	Q72CV3 submitted name: Uncharacterized protein [OS=Desulfovibrio vulgaris (strain Hildenborough / ATCC 29579 / DSM 644 / NCIMB 8303)]	0	5.669	32	1	1	1	74	7.6	4.88	3.3	1	1
TRUE	High	Master Protein	ProteinCenter:sp_tr_canonical	Q72DE2 submitted name: Heavy metal-binding domain protein [OS=Desulfovibrio vulgaris (strain Hildenborough / ATCC 29579 / DSM 644 / NCIMB 8303)]	0	5.835	24	1	1	1	67	7.3	4.78	3.79	1	1
TRUE	High	Master Protein	ProteinCenter:sp_tr_canonical	Q729M5 submitted name: Mercuric transport protein periplasmic component [OS=Desulfovibrio vulgaris (strain Hildenborough / ATCC 29579 / DSM 644 / NCIMB 8303)]	0	4.641	26	1	1	1	65	7	5.97	3.51	1	1
TRUE	High	Master Protein	ProteinCenter:sp_tr_canonical	Q72FA9 submitted name: Ferredoxin II [OS=Desulfovibrio vulgaris (strain Hildenborough / ATCC 29579 / DSM 644 / NCIMB 8303)]	0	9.482	25	1	1	1	64	7.2	4.04	4.81	1	1
TRUE	High	Master Protein	ProteinCenter:sp_tr_canonical	Q72EZ8 submitted name: Uncharacterized protein [OS=Desulfovibrio vulgaris (strain Hildenborough / ATCC 29579 / DSM 644 / NCIMB 8303)]	0	4.609	19	1	1	1	58	6.6	10.74	1.92	1	1
TRUE	High	Master Protein	ProteinCenter:sp_tr_canonical	Q72D55 50S ribosomal protein L34 [OS=Desulfovibrio vulgaris (strain Hildenborough / ATCC 29579 / DSM 644 / NCIMB 8303)]	0.004	2.484	14	1	1	1	44	5.2	12.48	1.95	1	1
